# Supplementary material for: Bis(2-amino­benzothia­zol-3-ium) bis­(7-oxabicyclo­[2.2.1]heptane-2,3-dicarboxyl­ato-κ3 O 2,O 3,O 7)zincate hexa­hydrate
Source: Acta Crystallogr Sect E Struct Rep Online. 2012 Apr 28;68(Pt 5):m684. doi: 10.1107/S1600536812017886 (PMC3344404; doi:10.1107/S1600536812017886)
Supplement: Supplementary file 1 [file e-68-0m684-sup1.cif]

##############################################################################
#                                                                            #
# This CIF contains the data in a paper accepted for publication in          #
# Acta Crystallographica Section E. It conforms to the requirements of       #
# Notes for Authors for Acta Crystallographica Section E, and has been       #
# peer reviewed under the auspices of the IUCr Commission on Journals.       #
#                                                                            #
# Full details of the Crystallographic Information File format               #
# are given in the paper "The Crystallographic Information File (CIF):       #
# a New Standard Archive File for Crystallography" by S. R. Hall, F. H.      #
# Allen and I. D. Brown [Acta Cryst. (1991), A47, 655-685].                  #
#                                                                            #
# The current version of the core CIF dictionary is obtainable from          #
# ftp://ftp.iucr.org/pub/cif_core.dic.                                       #
#                                                                            #
# Software is freely available for graphical display of the structure(s)     #
# in this CIF. For information consult the CIF software page                 #
# http://www.iucr.org/resources/cif/software.                                #
#                                                                            #
# This file may be used for bona fide research purposes within the           #
# scientific community so long as proper attribution is given to the journal # 
# article from which it was obtained.                                        #
#                                                                            #
##############################################################################
data_I
_audit_creation_method     SHELXL-97
_chemical_name_systematic
;
Bis(2-aminobenzothiazol-3-ium) bis(7-oxabicyclo[2.2.1]heptane-2,3-
dicarboxylato-\k^3^<i>O</i>^2^,<i>O</i>^3^,<i>O</i>^7^)zincate hexahydrate
;
_chemical_name_common     ?
_chemical_formula_moiety     '2(C7 H7 N2 S +), C16 H16 O10 Zn 2-, 6(H2 O)'
_chemical_formula_sum     'C30 H42 N4 O16 S2 Zn'
_chemical_formula_iupac     '(C7 H7 N2 S)2 [Zn (C8 H8 O5)2], 6H2 O'
_chemical_formula_weight     844.21
_chemical_melting_point     ?
_symmetry_cell_setting     triclinic
_symmetry_space_group_name_H-M     'P -1'
_symmetry_space_group_name_Hall     '-P 1'
loop_
    _symmetry_equiv_pos_as_xyz
    'x, y, z'
    '-x, -y, -z'
_cell_length_a     6.6983(7)
_cell_length_b     10.1497(11)
_cell_length_c     13.2082(14)
_cell_angle_alpha     90.172(7)
_cell_angle_beta     91.097(7)
_cell_angle_gamma     99.251(7)
_cell_volume     886.11(16)
_cell_formula_units_Z     1
_cell_measurement_reflns_used     2505
_cell_measurement_theta_min     1.54
_cell_measurement_theta_max     25.00
_cell_measurement_temperature     296(2)
_exptl_crystal_description     block
_exptl_crystal_colour     colorless
_exptl_crystal_size_max     0.12
_exptl_crystal_size_mid     0.08
_exptl_crystal_size_min     0.06
_exptl_crystal_density_diffrn     1.582
_exptl_crystal_density_meas     ?
_exptl_crystal_density_method     'not measured'
_exptl_crystal_F_000     440
_exptl_absorpt_coefficient_mu     0.891
_exptl_absorpt_correction_type     multi-scan
_exptl_absorpt_process_details     '(SADABS; Sheldrick, 1996)'
_exptl_absorpt_correction_T_min     0.914
_exptl_absorpt_correction_T_max     0.951
_exptl_special_details
;
;
_diffrn_ambient_temperature     296(2)
_diffrn_radiation_type     MoK\a
_diffrn_radiation_wavelength     0.71073
_diffrn_radiation_source     'fine-focus sealed tube'
_diffrn_radiation_monochromator     graphite
_diffrn_measurement_device_type     'Bruker APEXII CCD'
_diffrn_measurement_method     '\w scans'
_diffrn_detector_area_resol_mean     ?
_diffrn_reflns_number     11657
_diffrn_reflns_av_R_equivalents     0.2281
_diffrn_reflns_av_sigmaI/netI     0.1597
_diffrn_reflns_theta_min     1.54
_diffrn_reflns_theta_max     25.00
_diffrn_reflns_theta_full     25.00
_diffrn_measured_fraction_theta_max     0.999
_diffrn_measured_fraction_theta_full     0.999
_diffrn_reflns_limit_h_min     -7
_diffrn_reflns_limit_h_max     7
_diffrn_reflns_limit_k_min     -12
_diffrn_reflns_limit_k_max     12
_diffrn_reflns_limit_l_min     -15
_diffrn_reflns_limit_l_max     14
_diffrn_standards_number     ?
_diffrn_standards_interval_count     ?
_diffrn_standards_interval_time     ?
_diffrn_standards_decay_%     0
_refine_special_details
;
Refinement of <i>F</i>^2^ against ALL reflections. The weighted <i>R</i>-factor
<i>wR</i> and goodness of fit <i>S</i> are based on <i>F</i>^2^, conventional
<i>R</i>-factors <i>R</i> are based on <i>F</i>, with <i>F</i> set to zero for
negative <i>F</i>^2^. The threshold expression of <i>F</i>^2^ >
\s(<i>F</i>^2^) is used only for calculating <i>R</i>-factors(gt) <i>etc</i>.
and is not relevant to the choice of reflections for refinement.
<i>R</i>-factors based on <i>F</i>^2^ are statistically about twice as large
as those based on <i>F</i>, and <i>R</i>- factors based on ALL data will be
even larger.
;
_reflns_number_total     3108
_reflns_number_gt     1839
_reflns_threshold_expression     I>2\s(I)
_refine_ls_structure_factor_coef     Fsqd
_refine_ls_matrix_type     full
_refine_ls_R_factor_gt     0.0468
_refine_ls_wR_factor_gt     0.0728
_refine_ls_wR_factor_ref     0.0873
_refine_ls_goodness_of_fit_ref     0.907
_refine_ls_restrained_S_all     0.908
_refine_ls_number_reflns     3108
_refine_ls_number_parameters     241
_refine_ls_number_restraints     9
_refine_ls_hydrogen_treatment     constr
_refine_ls_weighting_scheme     calc
_refine_ls_weighting_details
                 'calc w=1/[\s^2^(Fo^2^)+(0.0123P)^2^] where P=(Fo^2^+2Fc^2^)/3'
_atom_sites_solution_hydrogens     geom
_atom_sites_solution_primary     direct
_atom_sites_solution_secondary     difmap
_refine_ls_shift/su_max     0.000
_refine_ls_shift/su_mean     0.000
_refine_diff_density_max     0.480
_refine_diff_density_min     -0.735
_refine_ls_extinction_method     none
_refine_ls_extinction_coef     ?
loop_
    _atom_type_symbol
    _atom_type_description
    _atom_type_scat_dispersion_real
    _atom_type_scat_dispersion_imag
    _atom_type_scat_source
    'C' 'C' 0.0033 0.0016
                         'International Tables Vol C Tables 4.2.6.8 and 6.1.1.4'
    'H' 'H' 0.0000 0.0000
                         'International Tables Vol C Tables 4.2.6.8 and 6.1.1.4'
    'N' 'N' 0.0061 0.0033
                         'International Tables Vol C Tables 4.2.6.8 and 6.1.1.4'
    'O' 'O' 0.0106 0.0060
                         'International Tables Vol C Tables 4.2.6.8 and 6.1.1.4'
    'S' 'S' 0.1246 0.1234
                         'International Tables Vol C Tables 4.2.6.8 and 6.1.1.4'
    'Zn' 'Zn' 0.2839 1.4301
                         'International Tables Vol C Tables 4.2.6.8 and 6.1.1.4'
_computing_data_collection     'APEX2 (Bruker, 2006)'
_computing_cell_refinement     'SAINT (Bruker, 2006)'
_computing_data_reduction     'SAINT (Bruker, 2006)'
_computing_structure_solution     'SHELXS97 (Sheldrick, 2008)'
_computing_structure_refinement     'SHELXL97 (Sheldrick, 2008)'
_computing_molecular_graphics     'SHELXTL (Sheldrick, 2008)'
_computing_publication_material     'SHELXL97 (Sheldrick, 2008)'
loop_
    _atom_site_type_symbol
    _atom_site_label
    _atom_site_fract_x
    _atom_site_fract_y
    _atom_site_fract_z
    _atom_site_U_iso_or_equiv
    _atom_site_adp_type
    _atom_site_calc_flag
    _atom_site_refinement_flags
    _atom_site_occupancy
    _atom_site_symmetry_multiplicity
    _atom_site_disorder_assembly
    _atom_site_disorder_group
    Zn Zn1 0.5000 0.0000 0.0000 0.0324(2) Uani d S 1 2 . .
    S S1 0.32760(16) 0.26730(12) 0.52749(7) 0.0407(3) Uani d . 1 1 . .
    O O1 0.3674(4) 0.1456(3) 0.06056(17) 0.0375(8) Uani d . 1 1 . .
    O O1W 0.8090(4) 0.3956(3) 0.37387(17) 0.0545(9) Uani d D 1 1 . .
    H H1WA 0.8277 0.3325 0.3345 0.082 Uiso d RD 1 1 . .
    H H1WB 0.7307 0.4430 0.3454 0.082 Uiso d RD 1 1 . .
    H H2WA 0.4603 0.4745 0.2298 0.082 Uiso d RD 1 1 . .
    H H2WB 0.4268 0.5366 0.3202 0.082 Uiso d RD 1 1 . .
    H H3WA 0.1928 0.5407 0.4659 0.082 Uiso d RD 1 1 . .
    H H3WB 0.0922 0.4941 0.3767 0.082 Uiso d RD 1 1 . .
    O O2 0.3636(4) 0.3401(3) 0.13832(18) 0.0398(8) Uani d . 1 1 . .
    O O2W 0.5164(4) 0.5222(3) 0.27869(18) 0.0509(9) Uani d D 1 1 . .
    O O3 0.6904(4) 0.0121(3) 0.13199(17) 0.0372(8) Uani d . 1 1 . .
    O O3W 0.1943(4) 0.5453(3) 0.40167(19) 0.0681(11) Uani d D 1 1 . .
    O O4 0.7729(4) 0.1592(3) 0.25795(16) 0.0391(8) Uani d . 1 1 . .
    O O5 0.7162(3) 0.1550(3) -0.06915(16) 0.0318(8) Uani d . 1 1 . .
    N N1 0.2772(4) 0.0314(3) 0.6011(2) 0.0314(9) Uani d . 1 1 . .
    H H1A 0.2680 -0.0334 0.6434 0.038 Uiso calc R 1 1 . .
    N N2 0.3461(4) 0.1984(3) 0.7235(2) 0.0407(10) Uani d . 1 1 . .
    H H2A 0.3394 0.1405 0.7712 0.049 Uiso calc R 1 1 . .
    H H2B 0.3717 0.2822 0.7379 0.049 Uiso calc R 1 1 . .
    C C6 0.8584(6) 0.3726(4) -0.1096(2) 0.0353(11) Uani d . 1 1 . .
    H H6A 0.8806 0.4636 -0.0841 0.042 Uiso calc R 1 1 . .
    H H6B 0.8494 0.3736 -0.1829 0.042 Uiso calc R 1 1 . .
    C C5 1.0257(5) 0.2946(4) -0.0715(3) 0.0360(11) Uani d . 1 1 . .
    H H5A 1.0917 0.2585 -0.1276 0.043 Uiso calc R 1 1 . .
    H H5B 1.1265 0.3507 -0.0300 0.043 Uiso calc R 1 1 . .
    C C1 0.6712(5) 0.2907(4) -0.0644(2) 0.0318(11) Uani d . 1 1 . .
    H H1B 0.5458 0.3011 -0.1008 0.038 Uiso calc R 1 1 . .
    C C4 0.9066(5) 0.1842(4) -0.0096(3) 0.0313(11) Uani d . 1 1 . .
    H H4A 0.9750 0.1065 -0.0007 0.038 Uiso calc R 1 1 . .
    C C2 0.6616(5) 0.3148(4) 0.0498(2) 0.0284(10) Uani d . 1 1 . .
    H H2C 0.6979 0.4103 0.0652 0.034 Uiso calc R 1 1 . .
    C C3 0.8342(5) 0.2369(4) 0.0902(2) 0.0281(11) Uani d . 1 1 . .
    H H3A 0.9440 0.3005 0.1213 0.034 Uiso calc R 1 1 . .
    C C7 0.4500(6) 0.2624(4) 0.0880(3) 0.0326(11) Uani d . 1 1 . .
    C C8 0.7611(5) 0.1281(4) 0.1656(3) 0.0299(10) Uani d . 1 1 . .
    C C9 0.2753(5) 0.1307(4) 0.4436(3) 0.0335(11) Uani d . 1 1 . .
    C C10 0.2575(5) 0.1337(4) 0.3394(3) 0.0407(12) Uani d . 1 1 . .
    H H10A 0.2714 0.2138 0.3043 0.049 Uiso calc R 1 1 . .
    C C11 0.2178(6) 0.0109(5) 0.2894(3) 0.0468(14) Uani d . 1 1 . .
    H H11A 0.2094 0.0088 0.2190 0.056 Uiso calc R 1 1 . .
    C C12 0.1909(6) -0.1066(5) 0.3418(3) 0.0467(14) Uani d . 1 1 . .
    H H12A 0.1586 -0.1865 0.3061 0.056 Uiso calc R 1 1 . .
    C C13 0.2104(5) -0.1101(4) 0.4473(3) 0.0386(12) Uani d . 1 1 . .
    H H13A 0.1969 -0.1901 0.4826 0.046 Uiso calc R 1 1 . .
    C C14 0.2511(5) 0.0122(4) 0.4961(3) 0.0293(11) Uani d . 1 1 . .
    C C15 0.3173(5) 0.1590(4) 0.6289(3) 0.0304(11) Uani d . 1 1 . .
loop_
    _atom_site_aniso_label
    _atom_site_aniso_U_11
    _atom_site_aniso_U_22
    _atom_site_aniso_U_33
    _atom_site_aniso_U_12
    _atom_site_aniso_U_13
    _atom_site_aniso_U_23
    Zn1 0.0350(4) 0.0305(5) 0.0304(4) 0.0014(4) -0.0001(3) -0.0092(3)
    S1 0.0497(7) 0.0374(9) 0.0338(6) 0.0033(6) 0.0004(5) -0.0002(6)
    O1 0.0345(16) 0.038(2) 0.0393(16) 0.0037(15) 0.0032(12) -0.0124(15)
    O1W 0.066(2) 0.045(2) 0.0543(19) 0.0145(18) -0.0097(15) -0.0099(17)
    O2 0.0357(16) 0.038(2) 0.0468(17) 0.0079(15) 0.0043(13) -0.0186(15)
    O2W 0.056(2) 0.041(2) 0.0537(18) 0.0038(17) -0.0062(14) -0.0156(17)
    O3 0.0510(19) 0.027(2) 0.0307(15) -0.0005(16) -0.0063(13) -0.0028(14)
    O3W 0.063(2) 0.083(3) 0.053(2) -0.002(2) 0.0003(16) -0.014(2)
    O4 0.0530(19) 0.037(2) 0.0254(15) 0.0015(16) -0.0020(13) -0.0036(14)
    O5 0.0363(16) 0.032(2) 0.0266(14) 0.0046(15) 0.0020(12) -0.0110(14)
    N1 0.0330(19) 0.033(3) 0.0284(18) 0.0064(18) 0.0029(14) 0.0008(17)
    N2 0.055(2) 0.036(3) 0.0313(19) 0.007(2) 0.0034(16) -0.0062(18)
    C6 0.051(3) 0.026(3) 0.028(2) 0.004(2) 0.0034(19) -0.003(2)
    C5 0.039(3) 0.035(3) 0.032(2) 0.000(2) 0.0097(18) -0.002(2)
    C1 0.034(2) 0.031(3) 0.031(2) 0.005(2) -0.0005(18) -0.003(2)
    C4 0.027(2) 0.030(3) 0.037(2) 0.008(2) -0.0026(18) -0.005(2)
    C2 0.036(2) 0.021(3) 0.028(2) 0.005(2) 0.0018(17) -0.0092(19)
    C3 0.025(2) 0.028(3) 0.029(2) 0.001(2) -0.0013(17) -0.011(2)
    C7 0.031(2) 0.043(3) 0.024(2) 0.010(2) -0.0052(17) -0.007(2)
    C8 0.025(2) 0.031(3) 0.034(2) 0.007(2) -0.0009(18) 0.008(2)
    C9 0.024(2) 0.043(3) 0.032(2) 0.001(2) 0.0043(18) -0.004(2)
    C10 0.039(3) 0.049(4) 0.034(2) 0.007(2) 0.0040(19) 0.007(2)
    C11 0.042(3) 0.070(4) 0.026(2) 0.002(3) 0.004(2) -0.008(3)
    C12 0.033(3) 0.061(4) 0.046(3) 0.006(3) 0.000(2) -0.024(3)
    C13 0.029(2) 0.048(3) 0.039(2) 0.008(2) 0.0051(18) -0.012(2)
    C14 0.023(2) 0.042(3) 0.023(2) 0.005(2) 0.0062(16) -0.002(2)
    C15 0.028(2) 0.030(3) 0.033(2) 0.003(2) 0.0066(18) -0.006(2)
_geom_special_details
;
All e.s.d.'s (except the e.s.d. in the dihedral angle between two l.s. planes)
are estimated using the full covariance matrix. The cell e.s.d.'s are taken
into account individually in the estimation of e.s.d.'s in distances, angles
and torsion angles; correlations between e.s.d.'s in cell parameters are only
used when they are defined by crystal symmetry. An approximate (isotropic)
treatment of cell e.s.d.'s is used for estimating e.s.d.'s involving l.s.
planes.
;
loop_
    _geom_bond_atom_site_label_1
    _geom_bond_atom_site_label_2
    _geom_bond_site_symmetry_2
    _geom_bond_distance
    _geom_bond_publ_flag
    Zn1 O1 . 2.014(2) y
    Zn1 O1 2_655 2.014(2) ?
    Zn1 O3 2_655 2.132(2) ?
    Zn1 O3 . 2.132(2) y
    Zn1 O5 2_655 2.176(3) ?
    Zn1 O5 . 2.176(3) y
    S1 C15 . 1.731(4) ?
    S1 C9 . 1.759(4) ?
    O1 C7 . 1.274(4) ?
    O1W H1WA . 0.8499 ?
    O1W H1WB . 0.8500 ?
    O2 C7 . 1.248(3) ?
    O2W H2WA . 0.8499 ?
    O2W H2WB . 0.8501 ?
    O3 C8 . 1.272(4) ?
    O3W H3WA . 0.8504 ?
    O3W H3WB . 0.8502 ?
    O4 C8 . 1.257(3) ?
    O5 C1 . 1.458(4) ?
    O5 C4 . 1.473(4) ?
    N1 C15 . 1.329(4) ?
    N1 C14 . 1.403(4) ?
    N1 H1A . 0.8600 ?
    N2 C15 . 1.312(4) ?
    N2 H2A . 0.8600 ?
    N2 H2B . 0.8600 ?
    C6 C1 . 1.521(5) ?
    C6 C5 . 1.550(5) ?
    C6 H6A . 0.9700 ?
    C6 H6B . 0.9700 ?
    C5 C4 . 1.518(5) ?
    C5 H5A . 0.9700 ?
    C5 H5B . 0.9700 ?
    C1 C2 . 1.532(4) ?
    C1 H1B . 0.9800 ?
    C4 C3 . 1.536(4) ?
    C4 H4A . 0.9800 ?
    C2 C7 . 1.527(5) ?
    C2 C3 . 1.587(5) ?
    C2 H2C . 0.9800 ?
    C3 C8 . 1.517(5) ?
    C3 H3A . 0.9800 ?
    C9 C14 . 1.379(5) ?
    C9 C10 . 1.379(4) ?
    C10 C11 . 1.393(5) ?
    C10 H10A . 0.9300 ?
    C11 C12 . 1.370(5) ?
    C11 H11A . 0.9300 ?
    C12 C13 . 1.398(5) ?
    C12 H12A . 0.9300 ?
    C13 C14 . 1.382(5) ?
    C13 H13A . 0.9300 ?
loop_
    _geom_angle_atom_site_label_1
    _geom_angle_atom_site_label_2
    _geom_angle_atom_site_label_3
    _geom_angle_site_symmetry_1
    _geom_angle_site_symmetry_3
    _geom_angle
    _geom_angle_publ_flag
    O1 Zn1 O1 . 2_655 180.0 ?
    O1 Zn1 O3 . 2_655 92.14(9) ?
    O1 Zn1 O3 2_655 2_655 87.86(9) ?
    O1 Zn1 O3 . . 87.86(9) ?
    O1 Zn1 O3 2_655 . 92.14(9) ?
    O3 Zn1 O3 2_655 . 180.0 ?
    O1 Zn1 O5 . 2_655 91.98(9) ?
    O1 Zn1 O5 2_655 2_655 88.02(9) ?
    O3 Zn1 O5 2_655 2_655 89.22(10) ?
    O3 Zn1 O5 . 2_655 90.78(10) ?
    O1 Zn1 O5 . . 88.02(9) ?
    O1 Zn1 O5 2_655 . 91.98(9) ?
    O3 Zn1 O5 2_655 . 90.78(10) ?
    O3 Zn1 O5 . . 89.22(10) ?
    O5 Zn1 O5 2_655 . 180.0 ?
    C15 S1 C9 . . 90.10(19) ?
    C7 O1 Zn1 . . 128.1(2) ?
    H1WA O1W H1WB . . 110.0 ?
    H2WA O2W H2WB . . 109.4 ?
    C8 O3 Zn1 . . 117.2(3) ?
    H3WA O3W H3WB . . 109.6 ?
    C1 O5 C4 . . 95.2(3) ?
    C1 O5 Zn1 . . 116.69(19) ?
    C4 O5 Zn1 . . 112.0(2) ?
    C15 N1 C14 . . 113.7(3) ?
    C15 N1 H1A . . 123.1 ?
    C14 N1 H1A . . 123.1 ?
    C15 N2 H2A . . 120.0 ?
    C15 N2 H2B . . 120.0 ?
    H2A N2 H2B . . 120.0 ?
    C1 C6 C5 . . 101.2(3) ?
    C1 C6 H6A . . 111.5 ?
    C5 C6 H6A . . 111.5 ?
    C1 C6 H6B . . 111.5 ?
    C5 C6 H6B . . 111.5 ?
    H6A C6 H6B . . 109.4 ?
    C4 C5 C6 . . 102.2(3) ?
    C4 C5 H5A . . 111.3 ?
    C6 C5 H5A . . 111.3 ?
    C4 C5 H5B . . 111.3 ?
    C6 C5 H5B . . 111.3 ?
    H5A C5 H5B . . 109.2 ?
    O5 C1 C6 . . 102.7(3) ?
    O5 C1 C2 . . 102.4(3) ?
    C6 C1 C2 . . 111.6(3) ?
    O5 C1 H1B . . 113.1 ?
    C6 C1 H1B . . 113.1 ?
    C2 C1 H1B . . 113.1 ?
    O5 C4 C5 . . 101.4(3) ?
    O5 C4 C3 . . 101.8(3) ?
    C5 C4 C3 . . 112.1(3) ?
    O5 C4 H4A . . 113.4 ?
    C5 C4 H4A . . 113.4 ?
    C3 C4 H4A . . 113.4 ?
    C7 C2 C1 . . 110.4(3) ?
    C7 C2 C3 . . 115.0(3) ?
    C1 C2 C3 . . 100.7(2) ?
    C7 C2 H2C . . 110.1 ?
    C1 C2 H2C . . 110.1 ?
    C3 C2 H2C . . 110.1 ?
    C8 C3 C4 . . 113.7(3) ?
    C8 C3 C2 . . 113.7(3) ?
    C4 C3 C2 . . 101.0(3) ?
    C8 C3 H3A . . 109.4 ?
    C4 C3 H3A . . 109.4 ?
    C2 C3 H3A . . 109.4 ?
    O2 C7 O1 . . 124.0(4) ?
    O2 C7 C2 . . 117.8(4) ?
    O1 C7 C2 . . 118.0(3) ?
    O4 C8 O3 . . 124.0(4) ?
    O4 C8 C3 . . 117.5(3) ?
    O3 C8 C3 . . 118.5(3) ?
    C14 C9 C10 . . 121.7(4) ?
    C14 C9 S1 . . 110.6(3) ?
    C10 C9 S1 . . 127.7(4) ?
    C9 C10 C11 . . 116.9(4) ?
    C9 C10 H10A . . 121.6 ?
    C11 C10 H10A . . 121.6 ?
    C12 C11 C10 . . 121.3(4) ?
    C12 C11 H11A . . 119.4 ?
    C10 C11 H11A . . 119.4 ?
    C11 C12 C13 . . 122.0(4) ?
    C11 C12 H12A . . 119.0 ?
    C13 C12 H12A . . 119.0 ?
    C14 C13 C12 . . 116.1(4) ?
    C14 C13 H13A . . 121.9 ?
    C12 C13 H13A . . 121.9 ?
    C9 C14 C13 . . 121.9(4) ?
    C9 C14 N1 . . 112.6(3) ?
    C13 C14 N1 . . 125.4(4) ?
    N2 C15 N1 . . 123.4(4) ?
    N2 C15 S1 . . 123.7(3) ?
    N1 C15 S1 . . 113.0(3) ?
loop_
    _geom_torsion_atom_site_label_1
    _geom_torsion_atom_site_label_2
    _geom_torsion_atom_site_label_3
    _geom_torsion_atom_site_label_4
    _geom_torsion_site_symmetry_1
    _geom_torsion_site_symmetry_2
    _geom_torsion_site_symmetry_3
    _geom_torsion_site_symmetry_4
    _geom_torsion
    _geom_torsion_publ_flag
    O3 Zn1 O1 C7 2_655 . . . -122.1(3) ?
    O3 Zn1 O1 C7 . . . . 57.9(3) ?
    O5 Zn1 O1 C7 2_655 . . . 148.6(3) ?
    O5 Zn1 O1 C7 . . . . -31.4(3) ?
    O1 Zn1 O3 C8 . . . . -42.4(3) ?
    O1 Zn1 O3 C8 2_655 . . . 137.6(3) ?
    O5 Zn1 O3 C8 2_655 . . . -134.3(2) ?
    O5 Zn1 O3 C8 . . . . 45.7(2) ?
    O1 Zn1 O5 C1 . . . . -10.4(2) ?
    O1 Zn1 O5 C1 2_655 . . . 169.6(2) ?
    O3 Zn1 O5 C1 2_655 . . . 81.7(2) ?
    O3 Zn1 O5 C1 . . . . -98.3(2) ?
    O1 Zn1 O5 C4 . . . . 97.84(19) ?
    O1 Zn1 O5 C4 2_655 . . . -82.16(19) ?
    O3 Zn1 O5 C4 2_655 . . . -170.05(19) ?
    O3 Zn1 O5 C4 . . . . 9.95(19) ?
    C1 C6 C5 C4 . . . . -1.3(3) ?
    C4 O5 C1 C6 . . . . 57.0(3) ?
    Zn1 O5 C1 C6 . . . . 174.86(19) ?
    C4 O5 C1 C2 . . . . -58.8(3) ?
    Zn1 O5 C1 C2 . . . . 59.0(3) ?
    C5 C6 C1 O5 . . . . -34.6(3) ?
    C5 C6 C1 C2 . . . . 74.5(3) ?
    C1 O5 C4 C5 . . . . -57.3(3) ?
    Zn1 O5 C4 C5 . . . . -178.88(18) ?
    C1 O5 C4 C3 . . . . 58.4(3) ?
    Zn1 O5 C4 C3 . . . . -63.2(3) ?
    C6 C5 C4 O5 . . . . 36.1(3) ?
    C6 C5 C4 C3 . . . . -71.8(3) ?
    O5 C1 C2 C7 . . . . -85.8(3) ?
    C6 C1 C2 C7 . . . . 165.0(3) ?
    O5 C1 C2 C3 . . . . 36.2(3) ?
    C6 C1 C2 C3 . . . . -73.0(4) ?
    O5 C4 C3 C8 . . . . 86.7(4) ?
    C5 C4 C3 C8 . . . . -165.7(3) ?
    O5 C4 C3 C2 . . . . -35.5(4) ?
    C5 C4 C3 C2 . . . . 72.1(4) ?
    C7 C2 C3 C8 . . . . -3.6(4) ?
    C1 C2 C3 C8 . . . . -122.3(3) ?
    C7 C2 C3 C4 . . . . 118.6(3) ?
    C1 C2 C3 C4 . . . . -0.1(3) ?
    Zn1 O1 C7 O2 . . . . -169.1(3) ?
    Zn1 O1 C7 C2 . . . . 16.1(5) ?
    C1 C2 C7 O2 . . . . -127.5(4) ?
    C3 C2 C7 O2 . . . . 119.3(4) ?
    C1 C2 C7 O1 . . . . 47.6(5) ?
    C3 C2 C7 O1 . . . . -65.6(4) ?
    Zn1 O3 C8 O4 . . . . 138.6(3) ?
    Zn1 O3 C8 C3 . . . . -40.8(4) ?
    C4 C3 C8 O4 . . . . 153.4(3) ?
    C2 C3 C8 O4 . . . . -91.7(4) ?
    C4 C3 C8 O3 . . . . -27.2(5) ?
    C2 C3 C8 O3 . . . . 87.7(4) ?
    C15 S1 C9 C14 . . . . 0.6(3) ?
    C15 S1 C9 C10 . . . . -179.7(3) ?
    C14 C9 C10 C11 . . . . -1.2(5) ?
    S1 C9 C10 C11 . . . . 179.2(3) ?
    C9 C10 C11 C12 . . . . 2.2(6) ?
    C10 C11 C12 C13 . . . . -2.9(6) ?
    C11 C12 C13 C14 . . . . 2.3(5) ?
    C10 C9 C14 C13 . . . . 0.9(6) ?
    S1 C9 C14 C13 . . . . -179.4(3) ?
    C10 C9 C14 N1 . . . . 179.5(3) ?
    S1 C9 C14 N1 . . . . -0.9(4) ?
    C12 C13 C14 C9 . . . . -1.4(5) ?
    C12 C13 C14 N1 . . . . -179.7(3) ?
    C15 N1 C14 C9 . . . . 0.8(4) ?
    C15 N1 C14 C13 . . . . 179.3(3) ?
    C14 N1 C15 N2 . . . . 179.8(3) ?
    C14 N1 C15 S1 . . . . -0.3(4) ?
    C9 S1 C15 N2 . . . . 179.8(3) ?
    C9 S1 C15 N1 . . . . -0.2(3) ?
loop_
    _geom_hbond_atom_site_label_D
    _geom_hbond_atom_site_label_H
    _geom_hbond_atom_site_label_A
    _geom_hbond_site_symmetry_A
    _geom_hbond_distance_DH
    _geom_hbond_distance_HA
    _geom_hbond_distance_DA
    _geom_hbond_angle_DHA
    N1 H1A O4 2_656 0.86 1.82 2.675(4) 173
    N2 H2A O3 2_656 0.86 2.00 2.853(4) 172
    N2 H2B O2W 2_666 0.86 2.02 2.838(4) 158
    O1W H1WA O4 . 0.85 2.01 2.818(3) 160
    O1W H1WB O2W . 0.85 1.95 2.793(4) 170
    O2W H2WA O2 . 0.85 1.85 2.683(3) 167
    O2W H2WB O3W . 0.85 1.92 2.765(3) 170
    O3W H3WA O1W 2_666 0.85 2.21 3.024(3) 160
    O3W H3WB O1W 1_455 0.85 2.00 2.793(4) 156
data_global
_journal_date_recd_electronic     2012-04-19
_journal_date_accepted     2012-04-21
_journal_name_full     'Acta Crystallographica, Section E'
_journal_year     2012
_journal_volume     68
_journal_issue      5
_journal_page_first     m684
_journal_page_last     m684
_journal_paper_category     QM
_journal_paper_doi     10.1107/S1600536812017886
_journal_coeditor_code     HB6746
_publ_contact_author_name     'Qiu-Yue Lin'
_publ_contact_author_address
;
  Zhejiang Key Laboratory for Reactive Chemistry on Solid Surfaces,
  Institute of Physical Chemistry,
  Zhejiang Normal University,
  Jinhua, Zhejiang 321004,
  People's Republic of China
  and
  College of Chemistry and Life Science,
  Zhejiang Normal University,
  Jinhua 321004, Zhejiang,
  People's Republic of China
;
_publ_contact_author_email     'sky51@zjnu.cn'
_publ_contact_author_fax     '86-579-82282269'
_publ_contact_author_phone     '86-579-82283353'
_publ_section_title
;\
Bis(2-aminobenzothiazol-3-ium)
bis(7-oxabicyclo[2.2.1]heptane-2,3-dicarboxylato-\k^3^<i>O</i>^2^,\
<i>O</i>^3^,<i>O</i>^7^)zincate hexahydrate
;
loop_
    _publ_author_name
    _publ_author_address
    'Fan Zhang'
;
  Zhejiang Key Laboratory for Reactive Chemistry on Solid Surfaces,
  Institute of Physical Chemistry,
  Zhejiang Normal University,
  Jinhua, Zhejiang 321004,
  People's Republic of China
and
  College of Chemistry and Life Science,
  Zhejiang Normal University,
  Jinhua 321004, Zhejiang,
  People's Republic of China
;
    'Tian-Xi Lv'
;
  Zhejiang Key Laboratory for Reactive Chemistry on Solid Surfaces,
  Institute of Physical Chemistry,
  Zhejiang Normal University,
  Jinhua, Zhejiang 321004,
  People's Republic of China
;
    'Jie Feng'
;
  Zhejiang Key Laboratory for Reactive Chemistry on Solid Surfaces,
  Institute of Physical Chemistry,
  Zhejiang Normal University,
  Jinhua, Zhejiang 321004,
  People's Republic of China
;
    'Qiu-Yue Lin'
;
  Zhejiang Key Laboratory for Reactive Chemistry on Solid Surfaces,
  Institute of Physical Chemistry,
  Zhejiang Normal University,
  Jinhua, Zhejiang 321004,
  People's Republic of China
and
  College of Chemistry and Life Science,
  Zhejiang Normal University,
  Jinhua 321004, Zhejiang,
  People's Republic of China
;
