# Supplementary material for: Bis(2-amino­benzothia­zol-3-ium) bis­(7-oxabicyclo­[2.2.1]heptane-2,3-dicarboxyl­ato-κ3 O 2,O 3,O 7)zincate hexa­hydrate
Source: Acta Crystallogr Sect E Struct Rep Online. 2012 Apr 28;68(Pt 5):m684. doi: 10.1107/S1600536812017886 (PMC3344404; doi:10.1107/S1600536812017886)
Supplement: Supplementary file 2 [file e-68-0m684-Isup2.hkl]

# 
# h,k,l, Fc-squared, Fo-squared, sigma(Fo-squared) and status flag 
# 
data_I
_shelx_title ' A in P1                     New: P-1' 
_shelx_refln_list_code          4 
_shelx_F_calc_maximum      125.80 
_exptl_crystal_F_000       439.93 
_reflns_d_resolution_high  0.8409 
 
loop_ 
 _symmetry_equiv_pos_as_xyz 
 'x, y, z' 
 '-x, -y, -z' 
 
_cell_length_a     6.6983 
_cell_length_b    10.1497 
_cell_length_c    13.2082 
_cell_angle_alpha  90.172 
_cell_angle_beta   91.097 
_cell_angle_gamma  99.251 
 
_shelx_F_squared_multiplier     1.000 
 
loop_ 
 _refln_index_h 
 _refln_index_k 
 _refln_index_l 
 _refln_F_squared_calc 
 _refln_F_squared_meas 
 _refln_F_squared_sigma 
 _refln_observed_status 
   1   0   0     4055.69     4170.64    144.13 o 
   2   0   0     9802.75    10495.21    324.65 o 
   3   0   0       11.92       17.81      5.24 o 
   4   0   0      720.60      727.54     81.45 o 
   5   0   0      375.01      363.97     44.85 o 
   6   0   0      439.04      473.25     86.10 o 
   7   0   0      152.56      117.75     34.92 o 
  -7   1   0        3.96        0.00     12.91 o 
  -6   1   0       30.81       12.11     13.10 o 
  -5   1   0      502.97      480.49     58.36 o 
  -4   1   0     4103.70     3998.95    342.04 o 
  -3   1   0      850.62      887.39     59.66 o 
  -2   1   0    15824.79    16833.32    372.73 o 
  -1   1   0     1562.50     1518.16     58.16 o 
   0   1   0     6658.39     6650.72    303.44 o 
   1   1   0      254.28      235.18     11.49 o 
   2   1   0     1071.38     1070.21     26.99 o 
   3   1   0      201.67      201.07     21.57 o 
   4   1   0       99.11      106.64     11.03 o 
   5   1   0      111.50      101.87     14.29 o 
   6   1   0        2.39        0.00      9.59 o 
   7   1   0       59.89       50.85     18.87 o 
  -7   2   0       14.76       14.48     21.06 o 
  -6   2   0       70.20       42.79     16.58 o 
  -5   2   0      320.19      298.67     69.70 o 
  -4   2   0     2489.50     2447.81    275.58 o 
  -3   2   0     3482.29     3279.51    268.95 o 
  -2   2   0        4.19        9.37      4.86 o 
  -1   2   0        3.73        4.54      3.70 o 
   0   2   0       67.48       80.86      4.88 o 
   1   2   0      860.56      889.88     18.58 o 
   2   2   0      811.79      819.28     66.62 o 
   3   2   0     3294.49     3207.23    355.64 o 
   4   2   0     1177.37     1193.06    107.95 o 
   5   2   0        9.39       12.80      8.08 o 
   6   2   0        4.89        0.79      8.99 o 
   7   2   0       35.63       42.66     16.82 o 
  -7   3   0      142.35      118.86     31.76 o 
  -6   3   0      120.19      114.07     23.20 o 
  -5   3   0       71.44       50.98     15.20 o 
  -4   3   0      129.35      124.43     18.50 o 
  -3   3   0       50.57       49.93      8.62 o 
  -2   3   0      504.96      509.89     15.72 o 
  -1   3   0     3647.96     3626.32    112.07 o 
   0   3   0       29.99       29.23      3.72 o 
   1   3   0      266.05      252.85     53.78 o 
   2   3   0      893.77      999.82    104.84 o 
   3   3   0       19.38       17.24      5.58 o 
   4   3   0        1.54        1.29      5.66 o 
   5   3   0      172.97      220.01     35.19 o 
   6   3   0      311.46      331.15     51.41 o 
   7   3   0        6.94        4.22     13.19 o 
  -7   4   0       50.46       51.18     26.86 o 
  -6   4   0      284.23      299.69     40.50 o 
  -5   4   0      239.43      219.75     58.64 o 
  -4   4   0      117.89      119.16     18.83 o 
  -3   4   0      263.05      281.89     33.69 o 
  -2   4   0     4411.04     4784.46    113.79 o 
  -1   4   0      371.50      363.63     13.74 o 
   0   4   0      590.93      587.95     59.50 o 
   1   4   0     3584.37     3444.59   1148.25 o 
   2   4   0      270.14      230.50     40.51 o 
   3   4   0        1.99        0.00      5.39 o 
   4   4   0      309.83      352.56     83.31 o 
   5   4   0      706.06      744.84    256.33 o 
   6   4   0      211.00      190.31     82.89 o 
  -7   5   0        1.11        0.00     19.51 o 
  -6   5   0       32.48       29.46     21.16 o 
  -5   5   0        0.97        0.00     12.95 o 
  -4   5   0      132.53      121.52     21.65 o 
  -3   5   0     1224.41     1149.29    207.75 o 
  -2   5   0       37.76       33.50      7.30 o 
  -1   5   0       62.40       70.19      6.53 o 
   0   5   0      226.89      239.64     25.34 o 
   1   5   0      307.94      298.57     67.14 o 
   2   5   0        3.40        0.00      5.83 o 
   3   5   0      187.58      181.67     26.72 o 
   4   5   0       41.01       51.25     14.19 o 
   5   5   0      359.61      362.65    138.60 o 
   6   5   0       31.40       26.34     20.49 o 
  -7   6   0      100.45      131.12     52.87 o 
  -6   6   0       43.50       73.35     28.70 o 
  -5   6   0      171.04      146.99     25.12 o 
  -4   6   0      148.48      171.33     25.22 o 
  -3   6   0      173.17      144.97     40.97 o 
  -2   6   0        4.69        0.00      6.14 o 
  -1   6   0      602.88      576.38     63.12 o 
   0   6   0     2272.97     2480.93    233.12 o 
   1   6   0      773.63      839.09    169.36 o 
   2   6   0       11.14        8.01      7.70 o 
   3   6   0      106.49       84.84     32.38 o 
   4   6   0      370.94      423.59     98.85 o 
   5   6   0      238.41      281.34     76.52 o 
   6   6   0       15.33       25.41     17.96 o 
  -7   7   0       20.11       45.55     45.55 o 
  -6   7   0      138.64      141.21     35.96 o 
  -5   7   0      175.37      165.61     27.14 o 
  -4   7   0       90.11      103.70     22.10 o 
  -3   7   0       28.64       15.83     10.76 o 
  -2   7   0       17.64       16.14      8.35 o 
  -1   7   0      441.33      551.23    117.89 o 
   0   7   0     2722.86     2855.36   1006.30 o 
   1   7   0      438.27      413.36    144.56 o 
   2   7   0      424.77      438.32     96.48 o 
   3   7   0       88.74       69.66     35.41 o 
   4   7   0      811.79      782.53    307.50 o 
   5   7   0      115.05      108.70     45.19 o 
  -6   8   0       19.66       34.32     20.89 o 
  -5   8   0       44.76       44.23     24.35 o 
  -4   8   0      326.71      408.48     44.68 o 
  -3   8   0      293.98      272.55     63.56 o 
  -2   8   0       22.36       10.55     13.96 o 
  -1   8   0      124.00      127.51     53.80 o 
   0   8   0     1075.32     1109.40    375.12 o 
   1   8   0      447.74      535.85    179.72 o 
   2   8   0        6.43        6.42     12.42 o 
   3   8   0      156.85      140.61    132.22 o 
   4   8   0      124.99       72.58     69.73 o 
   5   8   0       21.75        0.00     45.90 o 
  -6   9   0        0.81        3.08     30.78 o 
  -5   9   0        2.68        0.00     18.90 o 
  -4   9   0      232.21      273.61     39.75 o 
  -3   9   0      169.73      231.72     35.78 o 
  -2   9   0       14.97       11.41     14.98 o 
  -1   9   0        3.51        1.01     15.03 o 
   0   9   0        5.79       10.93     15.01 o 
   1   9   0      237.62      256.46     96.34 o 
   2   9   0      278.73      241.57    250.79 o 
   3   9   0      188.14      215.06    197.13 o 
   4   9   0        6.98       11.77     28.12 o 
  -5  10   0        0.80        2.53     28.86 o 
  -4  10   0       36.28       46.34     25.87 o 
  -3  10   0      125.96      177.33     34.76 o 
  -2  10   0      372.08      287.21    139.09 o 
  -1  10   0       14.07       34.46     18.75 o 
   0  10   0       23.97       25.87     18.01 o 
   1  10   0        3.38        8.92     15.76 o 
   2  10   0       18.08       30.03     37.79 o 
   3  10   0       35.25        0.00     45.76 o 
  -4  11   0        0.46       12.38     30.57 o 
  -3  11   0       65.69       82.12     30.86 o 
  -2  11   0      154.08      264.34     41.80 o 
  -1  11   0      116.89      144.07     61.48 o 
   0  11   0      109.51      130.81     84.42 o 
   1  11   0        7.18       15.63     29.04 o 
   2  11   0        7.33        8.76     43.30 o 
  -2  12   0        0.25       21.20     31.12 o 
  -1  12   0        2.79        1.63     26.94 o 
   1 -12   1       99.48        0.00     32.89 o 
  -2 -11   1       68.42        5.61     49.73 o 
  -1 -11   1        2.29        0.00     32.59 o 
   0 -11   1        7.77        4.70     26.87 o 
   1 -11   1        9.98        3.37     18.52 o 
   2 -11   1       51.71       50.26     31.92 o 
   3 -11   1      119.81      160.22     35.55 o 
   4 -11   1      123.34      235.43     56.98 o 
  -3 -10   1       17.71        0.00     47.13 o 
  -2 -10   1      113.70       56.93     43.91 o 
  -1 -10   1      144.32       73.29     74.90 o 
   0 -10   1      376.11      465.10    147.08 o 
   1 -10   1       53.25       60.96     22.37 o 
   2 -10   1        1.40        5.65     14.56 o 
   3 -10   1      154.80      210.39     36.57 o 
   4 -10   1      132.03      184.84     37.31 o 
   5 -10   1      464.43      467.85     75.10 o 
  -4  -9   1        7.10        2.39     50.82 o 
  -3  -9   1       82.66       67.92     69.49 o 
  -2  -9   1       12.77       16.14     27.50 o 
  -1  -9   1        0.72        4.07     16.67 o 
   0  -9   1      284.29      260.49    102.14 o 
   1  -9   1      925.66      928.48    344.18 o 
   2  -9   1        3.64        3.55     13.50 o 
   3  -9   1      294.83      188.12    103.55 o 
   4  -9   1        5.33        4.75     18.30 o 
   5  -9   1       62.83       87.61     29.69 o 
   6  -9   1       76.99       41.52     38.17 o 
  -5  -8   1        0.38        0.00     47.88 o 
  -4  -8   1      305.32      300.19    257.97 o 
  -3  -8   1     1142.70     1069.08    895.79 o 
  -2  -8   1       10.82       16.77     37.35 o 
  -1  -8   1       71.60       25.12     57.08 o 
   0  -8   1       70.01       85.84     38.21 o 
   1  -8   1     1040.83     1169.98    383.20 o 
   2  -8   1      730.28      589.82    263.78 o 
   3  -8   1      443.83      347.95    118.02 o 
   4  -8   1        1.27        2.84     15.69 o 
   5  -8   1        8.52        0.00     16.24 o 
   6  -8   1       58.47       57.95     26.60 o 
  -5  -7   1       12.83        9.44     18.14 o 
  -4  -7   1        6.73       14.77     16.24 o 
  -3  -7   1       25.41       24.35     17.46 o 
  -2  -7   1      354.72      296.52    233.45 o 
  -1  -7   1      177.18      215.21     71.87 o 
   0  -7   1       19.19       29.30     14.20 o 
   1  -7   1      182.21      228.08     53.39 o 
   2  -7   1      356.43      344.66     76.83 o 
   3  -7   1        7.92       14.57     10.69 o 
   4  -7   1       91.43       52.62     29.21 o 
   5  -7   1      112.50       91.39     27.75 o 
   6  -7   1       95.35       53.22     21.51 o 
   7  -7   1       45.28       44.60     45.90 o 
  -6  -6   1      407.10      342.58    283.38 o 
  -5  -6   1       91.37       94.65     31.70 o 
  -4  -6   1       73.07       39.54     21.71 o 
  -3  -6   1       56.03       61.92     21.03 o 
  -2  -6   1      672.87      614.51    216.03 o 
  -1  -6   1      690.20      679.51    232.79 o 
   0  -6   1     1884.99     2111.73    265.62 o 
   1  -6   1      362.92      366.70     52.38 o 
   2  -6   1       78.64       79.60     15.82 o 
   3  -6   1      142.71      115.92     33.66 o 
   4  -6   1      157.13      156.54     40.97 o 
   5  -6   1       87.56       78.52     20.82 o 
   6  -6   1      170.69      160.30     28.48 o 
   7  -6   1       57.17       71.61     45.35 o 
  -6  -5   1      217.85      132.51    158.69 o 
  -5  -5   1      502.22      561.71    215.59 o 
  -4  -5   1       24.24       43.33     16.22 o 
  -3  -5   1      125.29      125.04     30.01 o 
  -2  -5   1      109.58       70.07     33.27 o 
  -1  -5   1      363.05      379.80     78.96 o 
   0  -5   1        4.12        4.97      3.48 o 
   1  -5   1        7.22       16.83      6.01 o 
   2  -5   1      932.43      896.68     94.85 o 
   3  -5   1     1107.60      991.90    210.92 o 
   4  -5   1        3.58        1.46     10.20 o 
   5  -5   1      102.55       53.22     17.98 o 
   6  -5   1       24.59        7.66     19.75 o 
   7  -5   1        0.60        2.58     21.43 o 
  -6  -4   1      202.14       96.66    118.91 o 
  -5  -4   1       81.48      108.67     42.55 o 
  -4  -4   1       32.54       27.81     15.07 o 
  -3  -4   1     1435.39     1446.71    287.14 o 
  -2  -4   1      956.20      954.59     89.78 o 
  -1  -4   1      475.80      496.78    155.46 o 
   0  -4   1      202.01      220.93     21.45 o 
   1  -4   1      671.13      537.55    116.98 o 
   2  -4   1     1283.57     1265.50    178.46 o 
   3  -4   1      262.51      283.87     39.79 o 
   4  -4   1      594.63      578.91     66.41 o 
   5  -4   1       74.98       76.40     18.59 o 
   6  -4   1       38.74       29.30     19.49 o 
   7  -4   1       40.70       58.54     27.71 o 
  -7  -3   1      200.10      145.75    110.29 o 
  -6  -3   1      129.35      129.77     61.52 o 
  -5  -3   1       38.56       25.27     11.93 o 
  -4  -3   1       17.20       18.17      8.51 o 
  -3  -3   1       22.33       33.20      7.11 o 
  -2  -3   1      269.36      290.97     31.17 o 
  -1  -3   1     3029.83     3086.15    420.39 o 
   0  -3   1     2044.95     2091.73     55.02 o 
   1  -3   1        5.41        4.42      4.78 o 
   2  -3   1      226.04      239.48     12.50 o 
   3  -3   1       16.56       15.46      5.44 o 
   4  -3   1      390.34      379.89     47.09 o 
   5  -3   1      683.99      613.98    151.57 o 
   6  -3   1      406.28      228.42    100.30 o 
   7  -3   1        1.39        5.67     19.62 o 
  -7  -2   1       61.24       50.52     22.57 o 
  -6  -2   1       92.56      110.12     31.29 o 
  -5  -2   1      113.32      123.75     16.66 o 
  -4  -2   1      340.88      330.65     32.22 o 
  -3  -2   1      725.10      767.81     69.45 o 
  -2  -2   1     1928.11     1988.59    211.23 o 
  -1  -2   1       15.07       21.88      2.74 o 
   0  -2   1      551.84      564.11     16.48 o 
   1  -2   1     4870.13     4602.86     83.94 o 
   2  -2   1       10.95       25.00      5.01 o 
   3  -2   1       80.84       90.81      8.60 o 
   4  -2   1      341.14      329.57     28.69 o 
   5  -2   1      815.54      830.84    127.96 o 
   6  -2   1       42.75       47.80     16.61 o 
   7  -2   1        8.71        7.89     18.84 o 
  -7  -1   1       31.68       31.85     16.35 o 
  -6  -1   1       25.32       23.33     12.28 o 
  -5  -1   1       54.96       54.75     11.27 o 
  -4  -1   1     1180.39     1194.43    109.11 o 
  -3  -1   1     2499.21     2420.12    202.31 o 
  -2  -1   1      350.69      355.49      8.89 o 
  -1  -1   1      114.47      107.24      4.52 o 
   0  -1   1      419.50      457.29      9.58 o 
   1  -1   1     5498.46     5215.28     81.00 o 
   2  -1   1     1038.54     1003.25     23.62 o 
   3  -1   1      353.72      364.89     21.60 o 
   4  -1   1       34.67       42.25      8.51 o 
   5  -1   1        0.87        0.41      7.13 o 
   6  -1   1      266.00      251.02     49.04 o 
   7  -1   1      197.91      172.17     70.66 o 
  -7   0   1       84.11       71.00     19.03 o 
  -6   0   1      175.53      140.30     49.01 o 
  -5   0   1      227.38      204.59     33.33 o 
  -4   0   1      393.60      403.42     47.67 o 
  -3   0   1       19.94       17.14      5.15 o 
  -2   0   1     8475.31     8600.68    277.03 o 
  -1   0   1     1339.06     1334.39     21.83 o 
   0   0   1     1013.61      891.70     15.89 o 
   1   0   1      283.24      290.11      6.10 o 
   2   0   1     4223.89     4343.06     92.09 o 
   3   0   1      165.94      155.58     13.17 o 
   4   0   1       33.19       30.35      7.67 o 
   5   0   1      193.68      187.33     27.01 o 
   6   0   1       51.10       52.85     14.66 o 
   7   0   1        4.03        4.44     12.09 o 
  -7   1   1       90.14       95.37     21.95 o 
  -6   1   1     1330.53     1225.68    273.18 o 
  -5   1   1       45.16       32.48     14.70 o 
  -4   1   1     1742.30     1691.32    230.54 o 
  -3   1   1       15.18       23.41      6.52 o 
  -2   1   1     6820.29     6942.23    129.26 o 
  -1   1   1     8435.22     7897.78     77.92 o 
   0   1   1      112.51       93.87      5.34 o 
   1   1   1     1374.52     1416.57     50.59 o 
   2   1   1      222.54      225.55      7.66 o 
   3   1   1      764.66      787.99     73.88 o 
   4   1   1     1812.91     1830.25    156.62 o 
   5   1   1      938.49      962.22    110.72 o 
   6   1   1       14.79       13.40     10.62 o 
   7   1   1       17.63       12.68     12.91 o 
  -7   2   1       11.49        7.51     14.46 o 
  -6   2   1     1448.61     1434.81     55.28 o 
  -5   2   1     1491.22     1312.57    281.30 o 
  -4   2   1      347.45      339.36     39.71 o 
  -3   2   1      625.87      615.06     20.73 o 
  -2   2   1     1499.14     1543.83     42.44 o 
  -1   2   1     3729.79     3781.94     53.68 o 
   0   2   1     1078.78     1077.33     24.82 o 
   1   2   1     1447.55     1414.33     41.97 o 
   2   2   1      208.97      202.65     17.72 o 
   3   2   1        1.53        0.00      4.03 o 
   4   2   1       59.64       63.86      9.56 o 
   5   2   1       12.93       21.09      9.08 o 
   6   2   1       43.45       41.87     15.72 o 
   7   2   1      136.76      123.35     36.09 o 
  -7   3   1        9.71        9.19     20.52 o 
  -6   3   1     1127.88     1142.12     51.36 o 
  -5   3   1      903.95      804.55    289.48 o 
  -4   3   1       16.19       16.50      8.09 o 
  -3   3   1     1048.37      973.99     24.27 o 
  -2   3   1      803.57      836.75     23.96 o 
  -1   3   1      142.25      173.69      8.18 o 
   0   3   1     1116.49     1093.67     24.67 o 
   1   3   1     3492.72     3382.30    291.58 o 
   2   3   1     1860.87     1765.84    183.10 o 
   3   3   1     1269.98     1359.03    133.84 o 
   4   3   1      321.73      323.71     39.30 o 
   5   3   1      117.50      100.26     17.38 o 
   6   3   1       56.70       63.22     15.20 o 
   7   3   1      108.92      102.64     22.79 o 
  -7   4   1       36.15       45.18     25.82 o 
  -6   4   1       46.89       27.28     15.24 o 
  -5   4   1      223.25      198.68     26.56 o 
  -4   4   1      320.25      297.50     32.70 o 
  -3   4   1     1893.16     1886.05     38.19 o 
  -2   4   1     2499.77     2713.29     56.68 o 
  -1   4   1      321.83      331.39     10.79 o 
   0   4   1       13.12       14.34      3.43 o 
   1   4   1      869.92      956.58    199.39 o 
   2   4   1        3.62        5.56      3.29 o 
   3   4   1     1608.97     1754.05    233.65 o 
   4   4   1     1160.02     1193.29    239.85 o 
   5   4   1      163.75      165.43     42.95 o 
   6   4   1        3.76        8.19     13.59 o 
  -7   5   1      244.98      240.35     42.75 o 
  -6   5   1        8.71        0.00     18.23 o 
  -5   5   1       38.95       19.83     20.50 o 
  -4   5   1       41.01       36.97     11.19 o 
  -3   5   1      367.12      322.78     62.57 o 
  -2   5   1     1043.68      993.76    120.74 o 
  -1   5   1     2700.97     2812.80    194.68 o 
   0   5   1     1532.51     1457.44    106.93 o 
   1   5   1        1.89        4.14      5.45 o 
   2   5   1      267.42      286.87     62.66 o 
   3   5   1      321.84      345.16     59.33 o 
   4   5   1      331.37      330.46     62.68 o 
   5   5   1      627.36      723.75    160.00 o 
   6   5   1       91.81      111.64     22.85 o 
  -7   6   1       89.52       97.95     49.32 o 
  -6   6   1       36.53       49.01     25.79 o 
  -5   6   1      505.08      530.20     46.94 o 
  -4   6   1      106.21      132.69     23.31 o 
  -3   6   1       48.01       42.49     10.84 o 
  -2   6   1      202.04      227.52     33.78 o 
  -1   6   1      503.34      568.33     48.45 o 
   0   6   1     1388.90     1567.41    140.75 o 
   1   6   1      497.70      438.56     90.16 o 
   2   6   1      171.78      147.60     44.26 o 
   3   6   1       94.25       67.39     15.84 o 
   4   6   1       59.13       60.60     14.94 o 
   5   6   1       47.85       54.41     21.72 o 
   6   6   1       41.11       29.24     17.64 o 
  -7   7   1        2.34        0.00     37.96 o 
  -6   7   1       49.73       59.28     27.98 o 
  -5   7   1      237.12      306.50     43.92 o 
  -4   7   1      227.83      277.02     30.48 o 
  -3   7   1       58.26       69.20     15.23 o 
  -2   7   1      463.70      444.84     84.98 o 
  -1   7   1      897.83      832.44    294.04 o 
   0   7   1      321.89      309.30    120.04 o 
   1   7   1      174.72      170.82     46.16 o 
   2   7   1      626.06      702.11    243.81 o 
   3   7   1      149.95      169.82     54.92 o 
   4   7   1      253.60      255.77     96.42 o 
   5   7   1       12.13       15.99     17.74 o 
  -6   8   1      134.73      141.46     37.74 o 
  -5   8   1       38.21       43.22     19.21 o 
  -4   8   1      128.15      138.08     24.83 o 
  -3   8   1       25.50       19.10     14.16 o 
  -2   8   1      899.85      639.42    300.52 o 
  -1   8   1      864.50      839.44    326.84 o 
   0   8   1       21.68       24.14     14.63 o 
   1   8   1       31.60       24.77     14.55 o 
   2   8   1       42.60       31.16     17.97 o 
   3   8   1      334.70      372.66    316.69 o 
   4   8   1      124.44      141.94    136.39 o 
   5   8   1       47.46       41.63     36.73 o 
  -6   9   1      430.93      454.10     82.69 o 
  -5   9   1      236.43      258.15     42.22 o 
  -4   9   1        9.28       15.60     18.60 o 
  -3   9   1       12.52        6.97     17.16 o 
  -2   9   1      108.47      126.15     50.26 o 
  -1   9   1      400.92      397.55    147.82 o 
   0   9   1       54.55       42.95     21.38 o 
   1   9   1      124.76      110.24     44.20 o 
   2   9   1      123.18      117.09     52.67 o 
   3   9   1      104.55       91.35     43.89 o 
   4   9   1       33.54       14.21     29.07 o 
  -5  10   1      196.07      149.93     50.82 o 
  -4  10   1       74.91       90.55     30.44 o 
  -3  10   1        1.54        0.00     17.42 o 
  -2  10   1      214.39      272.21     39.30 o 
  -1  10   1       25.01        9.79     17.59 o 
   0  10   1        3.17        9.70     16.30 o 
   1  10   1       24.77       45.88     20.01 o 
   2  10   1       66.96       75.42     39.00 o 
   3  10   1        5.61        0.00     25.05 o 
  -4  11   1        0.65       13.89     30.78 o 
  -3  11   1      249.65      400.31     50.29 o 
  -2  11   1      480.21      698.54     55.48 o 
  -1  11   1       12.98       38.18     21.64 o 
   0  11   1       52.59       62.51     51.14 o 
   1  11   1       19.05       15.08     19.91 o 
   2  11   1       25.06        0.00     51.78 o 
  -1  12   1       84.09      167.03     47.81 o 
  -1 -11   2        0.38        0.14     43.84 o 
   0 -11   2       49.69       50.57     59.37 o 
   1 -11   2      156.66       52.87     81.01 o 
   2 -11   2       32.16       23.76     23.01 o 
   3 -11   2       56.10       39.80     62.41 o 
   4 -11   2       87.07      134.40     45.96 o 
  -3 -10   2       71.37        0.00     45.14 o 
  -2 -10   2       38.64       16.01     28.38 o 
  -1 -10   2        7.06        1.45     22.52 o 
   0 -10   2      151.59      125.83    133.96 o 
   1 -10   2       10.35       13.57     14.82 o 
   2 -10   2        0.77        0.00     15.10 o 
   3 -10   2       67.56       68.96     39.10 o 
   4 -10   2      115.16      155.11     35.74 o 
   5 -10   2        4.50        6.57     29.82 o 
  -4  -9   2        8.80        0.00     46.65 o 
  -3  -9   2       24.39       26.31     53.15 o 
  -2  -9   2      280.74      249.81    221.89 o 
  -1  -9   2     1396.88     1305.78    937.31 o 
   0  -9   2      139.86      160.26    159.88 o 
   1  -9   2      411.16      365.32    146.75 o 
   2  -9   2        0.55        5.28     13.82 o 
   3  -9   2      492.42      416.17    176.69 o 
   4  -9   2      367.01      413.26    151.79 o 
   5  -9   2       19.48       35.02     22.52 o 
   6  -9   2        1.20        4.24     31.05 o 
  -4  -8   2        4.29        4.06     23.11 o 
  -3  -8   2       98.83       45.16     50.68 o 
  -2  -8   2      125.91       81.28     89.77 o 
  -1  -8   2     1385.86     1207.87    950.24 o 
   0  -8   2       97.00      115.80    114.67 o 
   1  -8   2       10.90       24.99     16.25 o 
   2  -8   2        1.69        0.00     13.18 o 
   3  -8   2       46.94       54.26     15.43 o 
   4  -8   2       72.94       29.44     17.94 o 
   5  -8   2      111.24      145.50     32.74 o 
   6  -8   2       73.78       63.74     27.70 o 
  -5  -7   2      474.96      354.74    319.05 o 
  -4  -7   2      154.49      145.71    116.04 o 
  -3  -7   2      203.26      110.23    104.04 o 
  -2  -7   2       95.94       72.56     75.48 o 
  -1  -7   2      422.41      311.55    248.77 o 
   0  -7   2     1681.80     1359.03   1071.03 o 
   1  -7   2     1349.23     1542.51    322.23 o 
   2  -7   2      438.67      450.69    128.26 o 
   3  -7   2        4.26        6.78     10.49 o 
   4  -7   2       40.93        9.82     18.08 o 
   5  -7   2       67.74       50.40     34.79 o 
   6  -7   2      366.29      408.02     49.80 o 
  -6  -6   2        4.21       22.65     23.35 o 
  -5  -6   2      382.98      437.81    155.93 o 
  -4  -6   2      249.15      348.62    117.26 o 
  -3  -6   2       45.68       24.97     14.63 o 
  -2  -6   2      200.46      216.20     84.13 o 
  -1  -6   2       12.46        0.00     14.30 o 
   0  -6   2       17.81       10.25      5.93 o 
   1  -6   2      560.79      585.14    126.81 o 
   2  -6   2      638.78      550.27    120.06 o 
   3  -6   2        1.31        0.00      8.97 o 
   4  -6   2       56.44       60.15     19.81 o 
   5  -6   2      117.83       75.43     45.48 o 
   6  -6   2       32.72       26.23     18.06 o 
   7  -6   2       15.70       28.11     43.43 o 
  -6  -5   2       31.50       35.66     33.89 o 
  -5  -5   2       68.12       56.04     31.43 o 
  -4  -5   2       32.05       27.89     14.69 o 
  -3  -5   2     2077.06     2195.32    472.11 o 
  -2  -5   2     1679.52     1703.44    569.79 o 
  -1  -5   2        5.71        7.85      2.78 o 
   0  -5   2      476.86      544.38     69.21 o 
   1  -5   2      333.75      300.75     63.13 o 
   2  -5   2      175.58      160.41     39.44 o 
   3  -5   2     1311.79     1059.09    238.54 o 
   4  -5   2     2392.63     2327.58    337.40 o 
   5  -5   2      694.02      674.14    153.14 o 
   6  -5   2      139.34      102.52     23.65 o 
   7  -5   2       98.43       78.77     31.25 o 
  -6  -4   2       57.58       61.51     48.22 o 
  -5  -4   2       10.75       21.31     19.20 o 
  -4  -4   2       32.59       36.44     14.03 o 
  -3  -4   2      192.07      204.77     42.68 o 
  -2  -4   2      184.00      208.48     15.15 o 
  -1  -4   2     1781.08     1799.03    192.73 o 
   0  -4   2     1528.49     1599.66    288.17 o 
   1  -4   2        2.30        8.09      4.67 o 
   2  -4   2        1.07        6.55      5.71 o 
   3  -4   2      128.48      136.85     21.96 o 
   4  -4   2      520.54      543.58     56.67 o 
   5  -4   2      756.88      735.52    144.34 o 
   6  -4   2       24.59        6.49     17.53 o 
   7  -4   2        2.17        0.00     21.23 o 
  -7  -3   2       84.86       49.27     60.81 o 
  -6  -3   2      122.83       67.82     41.34 o 
  -5  -3   2       64.03       51.80     23.18 o 
  -4  -3   2      253.13      242.25     51.71 o 
  -3  -3   2      174.11      160.25     25.08 o 
  -2  -3   2      825.19      760.78     67.49 o 
  -1  -3   2      421.53      400.54     42.74 o 
   0  -3   2     1963.82     2052.77     91.85 o 
   1  -3   2     3658.66     3659.21    115.16 o 
   2  -3   2       34.00       25.94      5.29 o 
   3  -3   2        1.33        6.25      5.24 o 
   4  -3   2     1893.22     2017.45    140.03 o 
   5  -3   2      139.79      146.00     24.74 o 
   6  -3   2       97.68       93.26     28.68 o 
   7  -3   2      175.08      136.88     60.28 o 
  -7  -2   2       55.66       52.72     21.55 o 
  -6  -2   2        1.02        0.00      9.97 o 
  -5  -2   2       94.39       84.80     25.45 o 
  -4  -2   2      253.12      255.81     41.56 o 
  -3  -2   2     1114.51     1087.07     84.78 o 
  -2  -2   2     1493.85     1683.08    126.43 o 
  -1  -2   2      723.81      761.06     23.65 o 
   0  -2   2       21.22       11.02      3.04 o 
   1  -2   2     2688.49     2874.62     34.22 o 
   2  -2   2     1176.99     1384.23    125.34 o 
   3  -2   2     2427.10     2589.76    165.07 o 
   4  -2   2      197.81      224.56     19.64 o 
   5  -2   2        0.75        0.00      7.38 o 
   6  -2   2       36.91       24.52     14.46 o 
   7  -2   2       17.71       15.19     15.69 o 
  -7  -1   2      147.74      194.08     36.22 o 
  -6  -1   2       80.79       56.40     27.12 o 
  -5  -1   2      239.38      199.50     54.31 o 
  -4  -1   2      200.44      157.29     39.78 o 
  -3  -1   2        2.90        2.16      4.66 o 
  -2  -1   2     1094.82     1083.30     32.08 o 
  -1  -1   2    10975.97    10957.41    231.68 o 
   0  -1   2     4301.79     4554.81    181.57 o 
   1  -1   2     2414.05     2319.97     58.68 o 
   2  -1   2     1308.00     1337.14     47.63 o 
   3  -1   2      606.23      621.21     42.81 o 
   4  -1   2        4.55        7.66      5.80 o 
   5  -1   2      172.29      177.00     26.56 o 
   6  -1   2      255.46      238.39     42.11 o 
   7  -1   2       64.39       48.25     19.14 o 
  -7   0   2        3.26        8.60     14.46 o 
  -6   0   2       37.38       35.06     18.87 o 
  -5   0   2     1216.77     1203.27    162.25 o 
  -4   0   2      315.41      252.59     34.78 o 
  -3   0   2     1214.17     1325.42    140.10 o 
  -2   0   2     1613.40     1698.67     29.18 o 
  -1   0   2       89.29       85.31      5.12 o 
   0   0   2     7152.80     6463.56    212.39 o 
   1   0   2      780.27      758.65     13.96 o 
   2   0   2     2500.18     2556.61     70.56 o 
   3   0   2       42.78       46.33      6.48 o 
   4   0   2       64.84       71.11     10.09 o 
   5   0   2      158.83      158.23     20.65 o 
   6   0   2      427.43      444.00     74.26 o 
   7   0   2       21.22       12.85     15.75 o 
  -7   1   2       13.58       12.05     14.67 o 
  -6   1   2        9.40        3.27     11.38 o 
  -5   1   2      463.98      434.17     66.32 o 
  -4   1   2     1965.10     1736.59    260.49 o 
  -3   1   2      867.23      865.25     24.03 o 
  -2   1   2      786.92      784.87     18.20 o 
  -1   1   2     1133.85     1096.84     29.91 o 
   0   1   2       13.73       10.09      1.76 o 
   1   1   2      120.68      120.95      8.12 o 
   2   1   2     3739.51     3803.39    163.71 o 
   3   1   2      667.66      640.88     30.69 o 
   4   1   2      659.44      669.32     59.50 o 
   5   1   2      708.81      725.22     87.38 o 
   6   1   2        0.74        0.00      8.76 o 
   7   1   2        0.74        2.08     14.41 o 
  -7   2   2       52.87       58.01     19.76 o 
  -6   2   2       21.76       15.80     13.79 o 
  -5   2   2       30.91       29.16     13.12 o 
  -4   2   2      189.82      190.78     28.84 o 
  -3   2   2      317.46      287.55     15.46 o 
  -2   2   2     1494.84     1466.85     26.45 o 
  -1   2   2     2174.32     2070.38     24.24 o 
   0   2   2     2255.37     2174.28     49.01 o 
   1   2   2       64.10       63.18      5.57 o 
   2   2   2        1.94        0.23      2.99 o 
   3   2   2       74.47       70.62      5.96 o 
   4   2   2     1136.81     1176.38     91.19 o 
   5   2   2      180.88      177.64     26.83 o 
   6   2   2       95.85       76.41     20.56 o 
   7   2   2        6.55        4.87     14.58 o 
  -7   3   2      139.32      143.19     26.16 o 
  -6   3   2      362.98      393.76     44.67 o 
  -5   3   2      293.59      319.18     28.48 o 
  -4   3   2        0.83        0.32      6.92 o 
  -3   3   2      790.42      793.49     24.35 o 
  -2   3   2     1950.36     1915.32     39.04 o 
  -1   3   2      932.21      922.16     23.07 o 
   0   3   2     2825.88     2853.88     52.82 o 
   1   3   2     2864.20     2775.00    201.40 o 
   2   3   2        9.70       13.55      4.28 o 
   3   3   2      187.49      176.52     21.63 o 
   4   3   2     1144.11     1227.44    143.90 o 
   5   3   2      317.69      355.62     63.38 o 
   6   3   2      113.40       97.10     25.73 o 
   7   3   2       21.04       26.07     14.79 o 
  -7   4   2       51.63       40.47     25.02 o 
  -6   4   2       27.61       26.18     16.51 o 
  -5   4   2       60.08       66.99     17.71 o 
  -4   4   2      357.55      364.07     24.14 o 
  -3   4   2      384.27      379.37     18.81 o 
  -2   4   2      178.07      194.01     10.79 o 
  -1   4   2      214.96      223.75      9.96 o 
   0   4   2      555.79      553.70     11.97 o 
   1   4   2       41.89       36.37      4.87 o 
   2   4   2      335.09      338.93     26.92 o 
   3   4   2       77.57       83.52     14.38 o 
   4   4   2       35.85       50.34     14.91 o 
   5   4   2      400.59      411.73     95.70 o 
   6   4   2      338.61      340.85     79.41 o 
  -7   5   2      115.30       76.13     30.98 o 
  -6   5   2        3.19        8.02     18.69 o 
  -5   5   2       18.58       31.09     15.66 o 
  -4   5   2      245.58      258.17     20.57 o 
  -3   5   2      823.70      882.06     28.73 o 
  -2   5   2     2280.36     2254.06     41.64 o 
  -1   5   2        2.40        0.77      3.92 o 
   0   5   2      238.93      268.23     17.18 o 
   1   5   2     1228.40     1337.35     85.60 o 
   2   5   2     1119.74     1112.46    241.12 o 
   3   5   2      208.01      233.08     33.71 o 
   4   5   2        1.22        0.00     10.04 o 
   5   5   2       41.96       31.99     15.42 o 
   6   5   2        3.07        9.37     14.56 o 
  -7   6   2       98.93      131.87     50.55 o 
  -6   6   2       13.72       29.73     23.32 o 
  -5   6   2       19.09       36.29     22.90 o 
  -4   6   2        1.15        0.00     13.80 o 
  -3   6   2     1008.36     1076.97     28.95 o 
  -2   6   2      414.15      392.93     49.57 o 
  -1   6   2       76.04       75.83      7.78 o 
   0   6   2      120.12      132.79     10.66 o 
   1   6   2       20.74       28.38     10.65 o 
   2   6   2      199.07      244.32     61.62 o 
   3   6   2      464.07      479.96    105.47 o 
   4   6   2       78.34       98.71     22.33 o 
   5   6   2        7.00       12.66     11.73 o 
   6   6   2        3.85        8.17     13.72 o 
  -7   7   2       18.84       34.47     40.29 o 
  -6   7   2      117.61      136.93     34.46 o 
  -5   7   2       81.43       74.30     26.70 o 
  -4   7   2        9.89       12.09     15.49 o 
  -3   7   2       22.38       26.04     12.03 o 
  -2   7   2      526.02      440.29     72.13 o 
  -1   7   2     1464.70     1252.16    286.86 o 
   0   7   2      627.63      723.20    153.57 o 
   1   7   2      101.08      124.30     36.69 o 
   2   7   2       95.49      106.83     28.54 o 
   3   7   2        2.70        3.15     10.97 o 
   4   7   2      226.48      269.21     69.41 o 
   5   7   2       82.76      101.06     33.73 o 
  -6   8   2      129.27      114.99     35.64 o 
  -5   8   2       16.41       36.89     25.00 o 
  -4   8   2       61.30       69.84     20.18 o 
  -3   8   2       17.81       26.64     13.50 o 
  -2   8   2       15.54       14.32     16.74 o 
  -1   8   2       22.71       34.75     15.54 o 
   0   8   2      599.27      494.00    182.01 o 
   1   8   2      389.66      359.73    129.42 o 
   2   8   2       72.11       62.50     36.00 o 
   3   8   2      295.28      215.22    124.87 o 
   4   8   2       55.83       48.38     18.64 o 
  -6   9   2        7.24       14.91     42.68 o 
  -5   9   2       24.29       24.47     19.05 o 
  -4   9   2      416.27      515.48     49.04 o 
  -3   9   2      168.69      160.53     31.09 o 
  -2   9   2        3.45        9.16     15.36 o 
  -1   9   2      110.75       52.94     39.56 o 
   0   9   2       47.74       50.10     18.90 o 
   1   9   2       18.95        7.55     13.03 o 
   2   9   2      298.38      265.03    106.05 o 
   3   9   2      564.91      529.47    212.88 o 
   4   9   2       17.81        9.93     29.64 o 
  -5  10   2        0.44       14.09     31.19 o 
  -4  10   2       27.31       47.71     24.94 o 
  -3  10   2       94.59      127.87     30.91 o 
  -2  10   2      771.09      929.35     59.80 o 
  -1  10   2      267.58      378.25     44.03 o 
   0  10   2        4.42        2.38     14.71 o 
   1  10   2        9.27        0.00     14.46 o 
   2  10   2        4.23       10.19     15.42 o 
   3  10   2       65.23       81.10     42.04 o 
  -4  11   2        0.89        0.00     28.32 o 
  -3  11   2       24.44       43.88     25.60 o 
  -2  11   2      138.84      151.24     33.49 o 
  -1  11   2       52.45      103.36     30.85 o 
   0  11   2      202.06      234.52    112.58 o 
   1  11   2       20.85       54.52     28.82 o 
  -1 -11   3       46.36       18.33     47.61 o 
   0 -11   3        0.81        1.16     24.92 o 
   1 -11   3        5.58        0.00     20.94 o 
   2 -11   3        0.30        5.10     16.56 o 
   3 -11   3      119.73      106.29     90.38 o 
   4 -11   3      150.35      283.93     57.52 o 
  -3 -10   3        9.40        0.00     53.28 o 
  -2 -10   3       10.87       19.62     25.02 o 
  -1 -10   3      234.08      206.90    200.65 o 
   0 -10   3      406.48      308.54    279.72 o 
   1 -10   3       20.18       12.33     20.75 o 
   2 -10   3        0.44        0.00     16.47 o 
   3 -10   3        9.16        0.00     15.63 o 
   4 -10   3        2.67       11.47     18.33 o 
   5 -10   3        2.10        8.34     33.86 o 
  -4  -9   3       43.75        0.00     48.15 o 
  -3  -9   3       52.62       55.95     54.99 o 
  -2  -9   3      153.69      120.56    153.28 o 
  -1  -9   3      230.25      185.56    184.40 o 
   0  -9   3       10.47        8.21     24.93 o 
   1  -9   3       31.65       21.94     35.03 o 
   2  -9   3      596.10      576.37    223.06 o 
   3  -9   3       87.38       65.78     40.06 o 
   4  -9   3        3.57       18.21     17.43 o 
   5  -9   3        1.55       18.64     22.07 o 
  -4  -8   3       23.92        0.00     22.21 o 
  -3  -8   3      409.61      364.30    321.99 o 
  -2  -8   3      501.51      458.99    384.51 o 
  -1  -8   3       41.31       25.01     41.48 o 
   0  -8   3      384.04      229.61    212.72 o 
   1  -8   3       27.13       19.77     17.46 o 
   2  -8   3      532.85      544.94    232.15 o 
   3  -8   3      747.03      599.49    270.10 o 
   4  -8   3       44.60       26.74     19.67 o 
   5  -8   3        4.63        0.00     16.89 o 
   6  -8   3       20.36        4.95     20.56 o 
  -5  -7   3        2.75        0.00     49.59 o 
  -4  -7   3       74.40       39.65     29.10 o 
  -3  -7   3       74.10       53.47     59.44 o 
  -2  -7   3      718.60      489.41    450.10 o 
  -1  -7   3      333.81      288.59    230.23 o 
   0  -7   3        7.53        5.56     15.45 o 
   1  -7   3      256.70      250.43    109.98 o 
   2  -7   3      230.80      224.36     67.69 o 
   3  -7   3       15.83       12.44     11.24 o 
   4  -7   3       28.81       20.93     16.92 o 
   5  -7   3      156.42      155.79     76.31 o 
   6  -7   3      101.26      131.51     33.28 o 
  -6  -6   3      282.93      280.20    251.95 o 
  -5  -6   3       18.32       32.54     18.69 o 
  -4  -6   3        1.72        4.90     11.41 o 
  -3  -6   3        6.21        0.00     18.23 o 
  -2  -6   3      131.34       90.86     85.91 o 
  -1  -6   3       20.84       21.85     16.33 o 
   0  -6   3     1244.50     1380.47    256.26 o 
   1  -6   3      443.94      454.77     91.15 o 
   2  -6   3        6.85        5.39      8.68 o 
   3  -6   3        2.95        0.00      8.65 o 
   4  -6   3      152.27      100.92     50.21 o 
   5  -6   3      247.76      225.47     97.29 o 
   6  -6   3       91.39      106.24     47.09 o 
   7  -6   3        1.07       12.86     32.69 o 
  -6  -5   3       27.91       22.11     23.36 o 
  -5  -5   3      180.59      179.54    156.63 o 
  -4  -5   3      525.14      583.94    209.05 o 
  -3  -5   3      506.50      525.32    181.37 o 
  -2  -5   3       80.03      107.08     32.82 o 
  -1  -5   3      150.65      152.57     14.85 o 
   0  -5   3      502.55      494.77     65.25 o 
   1  -5   3       91.80       78.33     20.26 o 
   2  -5   3      509.66      494.26    110.35 o 
   3  -5   3     1133.86     1055.31    313.33 o 
   4  -5   3       17.41       15.17     16.06 o 
   5  -5   3       34.04       27.67     17.51 o 
   6  -5   3        9.09        2.97     14.78 o 
   7  -5   3       20.69       27.65     26.89 o 
  -6  -4   3        1.15        3.27     17.84 o 
  -5  -4   3       67.95       61.91     49.90 o 
  -4  -4   3      148.67      120.66    106.63 o 
  -3  -4   3      408.66      475.14    138.66 o 
  -2  -4   3       64.06       58.52      6.99 o 
  -1  -4   3     1618.67     1738.49    170.74 o 
   0  -4   3       56.16       67.00     12.75 o 
   1  -4   3      245.14      315.33     67.53 o 
   2  -4   3     2042.26     2379.44    350.25 o 
   3  -4   3     2480.67     2650.15    399.08 o 
   4  -4   3      450.28      398.08     53.03 o 
   5  -4   3        0.67        1.45     10.24 o 
   6  -4   3        7.37        4.73     11.09 o 
   7  -4   3      145.31       67.84     44.37 o 
  -7  -3   3       36.19       82.77     33.06 o 
  -6  -3   3       59.86       57.15     30.38 o 
  -5  -3   3      125.98       75.17     32.78 o 
  -4  -3   3        3.59        6.21      8.08 o 
  -3  -3   3       77.92      106.83     16.07 o 
  -2  -3   3     2836.39     3190.73    237.52 o 
  -1  -3   3     6865.71     7316.53    600.09 o 
   0  -3   3      742.79      953.14     92.95 o 
   1  -3   3     3336.70     3038.78    629.33 o 
   2  -3   3       51.97       57.12     12.97 o 
   3  -3   3     1000.27     1048.39     90.75 o 
   4  -3   3     1649.02     1732.05    149.10 o 
   5  -3   3       14.83       18.62     10.96 o 
   6  -3   3       54.37       46.14     15.42 o 
   7  -3   3       43.64       25.26     16.72 o 
  -7  -2   3        1.53       12.42     15.45 o 
  -6  -2   3      215.69      157.99     70.20 o 
  -5  -2   3      117.90       92.88     28.08 o 
  -4  -2   3       34.05       26.19     12.05 o 
  -3  -2   3        3.38        3.04      3.43 o 
  -2  -2   3     7412.01     7665.77    590.52 o 
  -1  -2   3     5775.93     5828.23    159.29 o 
   0  -2   3      491.94      473.37     14.76 o 
   1  -2   3      371.57      398.59     13.30 o 
   2  -2   3       91.59       99.02     12.90 o 
   3  -2   3     1159.21     1182.88     85.22 o 
   4  -2   3       49.54       52.59      9.05 o 
   5  -2   3       53.34       49.16     13.51 o 
   6  -2   3      395.53      350.34     87.30 o 
   7  -2   3       84.54       75.26     21.51 o 
  -7  -1   3       29.81        5.71     16.95 o 
  -6  -1   3      171.98      128.40     51.68 o 
  -5  -1   3      162.80      180.79     30.60 o 
  -4  -1   3       11.71       14.90      8.30 o 
  -3  -1   3      160.88      148.39     16.86 o 
  -2  -1   3      638.27      679.38     18.26 o 
  -1  -1   3      740.24      677.53     15.46 o 
   0  -1   3      101.31      100.09      5.06 o 
   1  -1   3     3954.28     4011.65     44.52 o 
   2  -1   3     3654.40     3693.90    213.03 o 
   3  -1   3      501.53      562.03     33.68 o 
   4  -1   3      451.35      460.24     36.56 o 
   5  -1   3       18.15       15.30      9.50 o 
   6  -1   3       34.32       22.63     14.48 o 
   7  -1   3       92.01       78.23     36.77 o 
  -7   0   3      170.83      211.07     37.19 o 
  -6   0   3       94.35       93.24     24.11 o 
  -5   0   3       22.46       20.61     15.29 o 
  -4   0   3       30.01       10.29      9.69 o 
  -3   0   3     1078.01     1042.88     28.75 o 
  -2   0   3      335.75      311.36     13.47 o 
  -1   0   3      265.95      280.46      8.68 o 
   0   0   3     1916.78     1800.26     55.52 o 
   1   0   3     1534.03     1557.02     27.02 o 
   2   0   3     1810.31     1814.48     83.08 o 
   3   0   3     1789.77     1748.96     92.34 o 
   4   0   3      971.85      903.92     87.78 o 
   5   0   3      171.93      161.69     29.70 o 
   6   0   3       43.50       38.47     15.88 o 
   7   0   3        5.91        7.51     15.79 o 
  -7   1   3      148.39      156.11     33.71 o 
  -6   1   3      259.39      296.19     32.52 o 
  -5   1   3       40.00       39.25     13.92 o 
  -4   1   3      112.94      104.57     17.43 o 
  -3   1   3      213.03      210.12     12.61 o 
  -2   1   3      210.97      210.67     10.37 o 
  -1   1   3      415.31      404.33     16.80 o 
   0   1   3     1053.97      991.93     27.77 o 
   1   1   3      904.54      947.90     19.33 o 
   2   1   3       15.40       16.02      3.88 o 
   3   1   3        1.30        2.18      3.33 o 
   4   1   3      643.02      681.73     63.32 o 
   5   1   3      638.69      663.70     68.21 o 
   6   1   3       21.81        8.52     12.83 o 
   7   1   3        0.40        7.66     15.08 o 
  -7   2   3       26.16       25.37     16.79 o 
  -6   2   3      470.25      475.13     33.65 o 
  -5   2   3      440.94      441.19     29.43 o 
  -4   2   3      764.23      765.46     28.50 o 
  -3   2   3     1079.42     1095.11     26.85 o 
  -2   2   3        2.62        1.99      4.05 o 
  -1   2   3      415.81      398.18     11.11 o 
   0   2   3     2122.05     2083.44     51.08 o 
   1   2   3     2860.30     2915.03     43.65 o 
   2   2   3      132.38      142.50      9.08 o 
   3   2   3      754.50      770.08     37.69 o 
   4   2   3      636.07      672.92     57.03 o 
   5   2   3        2.68        4.48      8.76 o 
   6   2   3       12.12        4.19     11.33 o 
   7   2   3      201.42      179.68     44.87 o 
  -7   3   3        3.90        0.00     15.94 o 
  -6   3   3        5.78        0.00     11.80 o 
  -5   3   3       51.92       38.63     14.74 o 
  -4   3   3      958.35      957.11     33.30 o 
  -3   3   3     1107.17     1084.79     31.44 o 
  -2   3   3      150.64      134.35     10.93 o 
  -1   3   3     2056.57     2016.44     50.34 o 
   0   3   3      283.60      316.90     10.54 o 
   1   3   3     1620.70     1815.81    106.97 o 
   2   3   3      684.37      660.97     46.10 o 
   3   3   3     4286.10     4729.82    121.74 o 
   4   3   3      150.79      161.42     20.19 o 
   5   3   3      139.06      133.54     26.93 o 
   6   3   3       75.68       84.39     17.52 o 
   7   3   3       15.56       19.22     16.46 o 
  -7   4   3       84.41       68.81     21.46 o 
  -6   4   3        7.97        0.00     11.83 o 
  -5   4   3       61.99       47.31     16.29 o 
  -4   4   3        3.53        0.00      8.23 o 
  -3   4   3      112.95      106.64     12.84 o 
  -2   4   3     5998.26     5909.65     51.54 o 
  -1   4   3     5612.75     5988.86     78.56 o 
   0   4   3       23.74       32.23      4.74 o 
   1   4   3      832.78      939.92     59.69 o 
   2   4   3      266.91      246.74     22.07 o 
   3   4   3     1286.13     1357.83    202.46 o 
   4   4   3      729.72      787.40    156.01 o 
   5   4   3      228.73      231.03     56.54 o 
   6   4   3       75.81       61.02     19.38 o 
  -7   5   3      236.18      233.18     40.71 o 
  -6   5   3      100.22      125.71     24.34 o 
  -5   5   3      109.00      102.53     21.78 o 
  -4   5   3       20.85       10.22     10.81 o 
  -3   5   3      490.29      487.98     19.84 o 
  -2   5   3      102.96      109.75      9.84 o 
  -1   5   3     2115.06     2228.33     53.92 o 
   0   5   3      686.95      677.77     38.48 o 
   1   5   3       11.75       18.71      4.71 o 
   2   5   3       15.25       20.84      9.31 o 
   3   5   3       68.37       71.16     17.62 o 
   4   5   3        6.17       13.03     10.26 o 
   5   5   3       40.20       34.49     18.18 o 
   6   5   3       17.27       35.51     18.42 o 
  -7   6   3        3.43        6.77     34.95 o 
  -6   6   3        5.68       31.69     22.93 o 
  -5   6   3     1325.14     1264.80     65.55 o 
  -4   6   3      312.10      366.12     48.97 o 
  -3   6   3      181.39      185.02     15.03 o 
  -2   6   3      236.52      250.43     15.49 o 
  -1   6   3       48.51       47.60      6.53 o 
   0   6   3      265.11      279.01     24.19 o 
   1   6   3     2065.19     2229.47    322.43 o 
   2   6   3      993.45     1147.77    230.63 o 
   3   6   3       87.36       81.84     28.99 o 
   4   6   3        5.96        0.97     11.54 o 
   5   6   3       45.73       50.30     15.64 o 
  -6   7   3        0.31        0.00     20.05 o 
  -5   7   3        3.74       17.26     20.80 o 
  -4   7   3      133.49      159.80     31.37 o 
  -3   7   3      893.22      952.60     38.57 o 
  -2   7   3        5.46        0.00      8.82 o 
  -1   7   3       14.02       10.14      8.90 o 
   0   7   3      259.70      257.24     46.27 o 
   1   7   3      102.63      111.03     25.41 o 
   2   7   3      174.34      228.57     55.37 o 
   3   7   3      160.18      212.66     49.54 o 
   4   7   3      188.51      215.57     68.99 o 
   5   7   3        0.69        4.38     14.53 o 
  -6   8   3       98.56       79.17     31.83 o 
  -5   8   3       17.41       12.19     21.69 o 
  -4   8   3      167.11      129.17     24.85 o 
  -3   8   3       12.93       10.17     11.76 o 
  -2   8   3      125.28      129.66     28.11 o 
  -1   8   3      441.94      379.78    144.08 o 
   0   8   3      152.06       93.78     44.25 o 
   1   8   3       82.43       67.61     32.08 o 
   2   8   3      165.33      145.94     45.24 o 
   3   8   3      165.88      233.21     51.95 o 
   4   8   3      186.80      205.47     60.36 o 
  -5   9   3       75.22      100.95     34.57 o 
  -4   9   3       20.67       18.56     17.65 o 
  -3   9   3       36.18       28.81     17.15 o 
  -2   9   3       37.40       49.16     22.50 o 
  -1   9   3       34.46       46.48     21.10 o 
   0   9   3       37.35       30.02     23.02 o 
   1   9   3       87.75       87.00     43.80 o 
   2   9   3        1.19        1.15     12.88 o 
   3   9   3       27.88       24.01     17.82 o 
   4   9   3        8.50       14.50     19.87 o 
  -5  10   3       16.18       21.41     45.83 o 
  -4  10   3      147.20      124.67     32.76 o 
  -3  10   3      266.27      235.73     37.92 o 
  -2  10   3      244.75      289.20     42.24 o 
  -1  10   3       56.48       75.70     24.36 o 
   0  10   3       10.78       16.97     16.50 o 
   1  10   3      121.10       94.68     44.53 o 
   2  10   3      243.66      198.48     91.50 o 
   3  10   3      104.23       57.09     64.09 o 
  -4  11   3        1.52        7.05     30.23 o 
  -3  11   3      130.08      112.04     66.66 o 
  -2  11   3      246.81      310.10     43.71 o 
  -1  11   3       26.52       11.85     21.02 o 
   0  11   3        0.47        1.96     17.50 o 
   1  11   3       10.32       16.53     19.33 o 
  -1 -11   4       47.50        0.00     51.78 o 
   0 -11   4       34.96        8.55     46.31 o 
   1 -11   4        2.76       25.69     23.77 o 
   2 -11   4        0.37        0.68     31.23 o 
   3 -11   4       43.93       24.74     38.67 o 
  -2 -10   4       64.65        0.00     45.35 o 
  -1 -10   4       67.59       49.07     82.18 o 
   0 -10   4      114.55       92.60     72.30 o 
   1 -10   4       14.10        0.00     18.41 o 
   2 -10   4       53.60       48.76     34.53 o 
   3 -10   4       57.84       68.41     44.97 o 
   4 -10   4       15.40       22.37     20.41 o 
  -3  -9   4       47.96       29.79     65.29 o 
  -2  -9   4      190.95        5.40     42.00 o 
  -1  -9   4      319.18        0.14     36.25 o 
   0  -9   4       60.38       32.25     51.09 o 
   1  -9   4       66.39       21.49     22.46 o 
   2  -9   4       41.23       17.27     24.24 o 
   3  -9   4       39.91       50.68     18.91 o 
   4  -9   4      132.98      111.52     57.13 o 
   5  -9   4       68.55       88.26     39.96 o 
  -4  -8   4       23.43       22.49     26.82 o 
  -3  -8   4       13.17        8.23     23.89 o 
  -2  -8   4       97.94      114.10     89.67 o 
  -1  -8   4      172.12      120.38    148.43 o 
   0  -8   4       61.70       72.22     34.10 o 
   1  -8   4      869.26      570.06    431.07 o 
   2  -8   4      194.10      179.60     84.57 o 
   3  -8   4        2.28        1.98     13.57 o 
   4  -8   4       62.92       53.39     29.52 o 
   5  -8   4       84.11       60.17     28.96 o 
   6  -8   4       47.52       30.30     34.13 o 
  -5  -7   4       83.58        3.83     47.61 o 
  -4  -7   4      142.85       86.25     93.74 o 
  -3  -7   4      229.11      138.51    147.91 o 
  -2  -7   4       50.78       41.81     25.17 o 
  -1  -7   4      530.78      439.71    317.17 o 
   0  -7   4       26.22       25.85     19.26 o 
   1  -7   4     1361.64      839.03    607.73 o 
   2  -7   4      201.42      224.61     72.55 o 
   3  -7   4       74.83       58.34     29.27 o 
   4  -7   4        2.95        4.99     14.74 o 
   5  -7   4       69.36       50.39     22.61 o 
   6  -7   4        7.48        0.00     16.64 o 
  -5  -6   4        1.68        0.00     13.16 o 
  -4  -6   4      522.06      539.96    193.96 o 
  -3  -6   4     1228.51     1055.98    855.85 o 
  -2  -6   4      381.18      417.93    355.23 o 
  -1  -6   4        3.23       11.33     14.31 o 
   0  -6   4      228.16      244.59     49.67 o 
   1  -6   4        0.86        0.00      6.98 o 
   2  -6   4      219.60      170.41     45.70 o 
   3  -6   4     1122.77     1018.93    298.90 o 
   4  -6   4      619.35      657.75    220.43 o 
   5  -6   4       38.19       33.55     20.20 o 
   6  -6   4        6.03        0.11     16.94 o 
   7  -6   4        4.64        0.00     29.55 o 
  -6  -5   4        5.60       14.18     20.63 o 
  -5  -5   4        8.30       10.28     16.09 o 
  -4  -5   4       83.64      108.78     36.03 o 
  -3  -5   4      106.56      148.84     58.76 o 
  -2  -5   4      361.04      269.82    207.04 o 
  -1  -5   4     1065.51     1166.08    117.12 o 
   0  -5   4      827.49     1172.47    123.70 o 
   1  -5   4      368.30      285.76     90.04 o 
   2  -5   4      228.43      238.70     63.94 o 
   3  -5   4      351.07      300.00     87.91 o 
   4  -5   4      604.94      569.19    200.32 o 
   5  -5   4      400.16      335.18    113.48 o 
   6  -5   4        0.40        0.00     16.25 o 
   7  -5   4        1.37        8.51     18.45 o 
  -6  -4   4       56.75       71.25     61.87 o 
  -5  -4   4      376.99      391.41    276.40 o 
  -4  -4   4      123.75      106.65     85.43 o 
  -3  -4   4       55.26       39.17     18.85 o 
  -2  -4   4      129.59      173.67     16.83 o 
  -1  -4   4     1173.33     1222.29    119.76 o 
   0  -4   4     2232.15     2444.88    245.78 o 
   1  -4   4     1458.17     1524.97    297.26 o 
   2  -4   4      295.36      299.47     47.60 o 
   3  -4   4      124.19      102.85     24.30 o 
   4  -4   4      143.67      134.74     39.14 o 
   5  -4   4      218.90      242.63     63.89 o 
   6  -4   4      119.19      136.53     24.11 o 
   7  -4   4      185.76      108.08     53.37 o 
  -7  -3   4        3.07       13.47     22.91 o 
  -6  -3   4        0.42        6.66     12.33 o 
  -5  -3   4       56.13       43.14     19.03 o 
  -4  -3   4      703.86      689.66    224.39 o 
  -3  -3   4      390.93      421.29     33.02 o 
  -2  -3   4        9.29       12.44      3.60 o 
  -1  -3   4       38.56       33.61      5.92 o 
   0  -3   4      235.05      242.33     31.19 o 
   1  -3   4        3.93        4.31      3.99 o 
   2  -3   4      890.08      857.48    132.21 o 
   3  -3   4       47.22       41.30      8.78 o 
   4  -3   4       68.27       71.84     11.02 o 
   5  -3   4       20.93       14.34     11.32 o 
   6  -3   4       73.62       73.53     17.67 o 
   7  -3   4      154.01      131.75     34.41 o 
  -7  -2   4       75.38       89.06     35.57 o 
  -6  -2   4       29.51       21.72     14.84 o 
  -5  -2   4       50.40       35.20     12.77 o 
  -4  -2   4       84.40       82.40     21.42 o 
  -3  -2   4     2037.03     1990.91    152.75 o 
  -2  -2   4     8791.46     9300.03    713.05 o 
  -1  -2   4       86.88       82.48      8.24 o 
   0  -2   4       20.70       29.66      4.74 o 
   1  -2   4     1651.37     1597.73    190.39 o 
   2  -2   4      690.78      667.37     52.70 o 
   3  -2   4      985.46     1098.59     79.97 o 
   4  -2   4      513.11      510.73     45.64 o 
   5  -2   4        1.28        0.00      8.43 o 
   6  -2   4       10.48        9.76     11.68 o 
   7  -2   4       42.20       40.81     19.14 o 
  -7  -1   4      327.06      290.46     41.81 o 
  -6  -1   4      132.54      167.33     37.52 o 
  -5  -1   4      278.99      237.38     57.28 o 
  -4  -1   4        0.87        4.57      6.81 o 
  -3  -1   4     1457.29     1342.25    152.54 o 
  -2  -1   4       12.94        9.11      3.98 o 
  -1  -1   4       11.10       19.86      4.63 o 
   0  -1   4     1890.83     2056.14     72.76 o 
   1  -1   4      798.23      814.86     15.11 o 
   2  -1   4      166.78      169.02     12.29 o 
   3  -1   4     1242.77     1283.55     82.77 o 
   4  -1   4        1.55        0.81      5.60 o 
   5  -1   4       52.51       52.93     14.68 o 
   6  -1   4       46.27       38.92     16.76 o 
   7  -1   4       45.47       27.67     18.16 o 
  -7   0   4      212.94      234.55     38.91 o 
  -6   0   4        1.02        0.00     13.26 o 
  -5   0   4      249.12      262.92     30.66 o 
  -4   0   4      811.00      649.43    134.05 o 
  -3   0   4      294.85      316.11     17.02 o 
  -2   0   4      183.65      181.54     10.23 o 
  -1   0   4      107.67      113.90      6.66 o 
   0   0   4        6.65        4.63      2.31 o 
   1   0   4     3823.91     3815.14     47.10 o 
   2   0   4     3769.05     3738.18    144.78 o 
   3   0   4       17.17       15.34      4.70 o 
   4   0   4       43.14       38.36      8.43 o 
   5   0   4      307.80      307.69     55.64 o 
   6   0   4      105.72      105.92     28.19 o 
   7   0   4      126.07      133.26     35.17 o 
  -7   1   4        4.70       11.76     17.86 o 
  -6   1   4        5.96        5.21     13.68 o 
  -5   1   4       97.11       97.84     21.75 o 
  -4   1   4      280.47      275.06     22.25 o 
  -3   1   4     1665.45     1718.25     43.45 o 
  -2   1   4      197.43      192.22     12.53 o 
  -1   1   4     3848.16     3773.18     79.77 o 
   0   1   4      954.29      897.82     18.17 o 
   1   1   4      825.48      804.77     15.54 o 
   2   1   4      447.58      442.68     13.06 o 
   3   1   4      307.58      295.80     17.16 o 
   4   1   4      327.10      334.35     35.08 o 
   5   1   4       44.09       35.34     12.87 o 
   6   1   4        2.47        3.23     12.17 o 
   7   1   4      125.85      110.00     31.70 o 
  -7   2   4       16.74       14.85     20.09 o 
  -6   2   4      140.38      177.42     23.42 o 
  -5   2   4      218.45      216.74     37.91 o 
  -4   2   4      956.89      952.15     30.93 o 
  -3   2   4     1033.57     1071.51     29.07 o 
  -2   2   4      512.13      464.02     16.06 o 
  -1   2   4     2950.98     2947.41     55.29 o 
   0   2   4       25.41       22.29      3.74 o 
   1   2   4       28.97       28.98      4.40 o 
   2   2   4     1563.67     1617.67     59.78 o 
   3   2   4     1681.32     1628.48     61.93 o 
   4   2   4      675.07      727.42     55.29 o 
   5   2   4       72.33       79.16     14.15 o 
   6   2   4       25.27       12.81     13.96 o 
   7   2   4        1.64        7.73     15.05 o 
  -7   3   4        0.93        0.00     13.18 o 
  -6   3   4       60.50       74.66     19.30 o 
  -5   3   4       56.67       62.45     16.74 o 
  -4   3   4       17.26       24.41      9.87 o 
  -3   3   4      720.74      736.11     26.42 o 
  -2   3   4     1619.02     1628.91     36.36 o 
  -1   3   4      570.86      536.16     14.69 o 
   0   3   4        6.76        2.89      2.72 o 
   1   3   4      570.16      534.97     31.90 o 
   2   3   4      232.09      270.37     19.80 o 
   3   3   4      217.33      221.32     21.67 o 
   4   3   4     1215.37     1220.85    139.21 o 
   5   3   4      343.57      353.55     58.61 o 
   6   3   4      133.61      103.68     26.58 o 
  -7   4   4       69.15       57.06     21.39 o 
  -6   4   4       50.46       55.11     18.64 o 
  -5   4   4        3.31        0.00     10.59 o 
  -4   4   4      409.87      393.79     28.78 o 
  -3   4   4      550.68      551.59     24.92 o 
  -2   4   4      120.47      118.21      9.66 o 
  -1   4   4      277.38      283.07     13.28 o 
   0   4   4     1493.10     1435.06     31.00 o 
   1   4   4      366.44      341.24     24.49 o 
   2   4   4      313.10      333.89     19.09 o 
   3   4   4      122.89      154.47     23.70 o 
   4   4   4       13.98       25.99     12.94 o 
   5   4   4       21.97       23.22     15.12 o 
   6   4   4      258.03      240.82    122.90 o 
  -7   5   4      159.82      121.87     26.33 o 
  -6   5   4       12.40       19.52     16.35 o 
  -5   5   4        0.80        0.04     11.78 o 
  -4   5   4      222.57      252.32     26.12 o 
  -3   5   4      543.30      540.61     23.01 o 
  -2   5   4     1082.66     1114.29     27.17 o 
  -1   5   4      156.28      162.90     10.08 o 
   0   5   4       62.92       58.29      6.60 o 
   1   5   4     1249.99     1204.18     84.46 o 
   2   5   4     1433.23     1418.11    226.28 o 
   3   5   4      148.07      137.91     39.30 o 
   4   5   4       13.71        3.98     10.00 o 
   5   5   4        3.20        8.38     17.51 o 
   6   5   4       18.22        0.00     18.16 o 
  -7   6   4      224.03      188.58     54.10 o 
  -6   6   4       18.07       14.97     21.34 o 
  -5   6   4       10.32       11.87     14.78 o 
  -4   6   4        0.77        4.76      8.85 o 
  -3   6   4     1891.42     1908.20     43.43 o 
  -2   6   4      888.57      906.48     26.36 o 
  -1   6   4       43.29       37.41      6.36 o 
   0   6   4      322.73      319.79     30.62 o 
   1   6   4      183.69      224.66     42.71 o 
   2   6   4       18.78       36.82     13.07 o 
   3   6   4      607.72      608.68    131.20 o 
   4   6   4      129.02      144.02     45.63 o 
   5   6   4        0.73       10.08     17.54 o 
  -6   7   4       71.43       64.97     29.35 o 
  -5   7   4       11.83        7.70     20.06 o 
  -4   7   4       21.08       38.39     26.37 o 
  -3   7   4      113.62      118.89     18.27 o 
  -2   7   4       20.53       10.44      8.48 o 
  -1   7   4      266.24      297.49     21.66 o 
   0   7   4      644.47      682.65    108.56 o 
   1   7   4      293.42      338.79     76.44 o 
   2   7   4      626.75      667.63    142.79 o 
   3   7   4       78.53       90.70     20.59 o 
   4   7   4       21.58       12.70     18.31 o 
   5   7   4       48.80       51.76     24.41 o 
  -6   8   4      110.00      102.77     34.11 o 
  -5   8   4      174.90      134.05     33.59 o 
  -4   8   4      611.90      601.41     49.71 o 
  -3   8   4       19.98       23.83     15.00 o 
  -2   8   4       25.33       22.96     15.28 o 
  -1   8   4       20.92       12.74     13.22 o 
   0   8   4        1.57        0.17     11.04 o 
   1   8   4      336.21      296.17    102.90 o 
   2   8   4      523.85      562.95    124.57 o 
   3   8   4       50.73       47.94     33.82 o 
   4   8   4       40.86       27.64     19.22 o 
  -5   9   4       23.71       35.92     25.86 o 
  -4   9   4      135.11      151.97     35.60 o 
  -3   9   4      232.46      255.96     32.21 o 
  -2   9   4      540.35      659.58     72.31 o 
  -1   9   4      199.07      216.20     82.69 o 
   0   9   4       11.02        6.37     12.81 o 
   1   9   4        1.39        0.67     13.14 o 
   2   9   4        6.81        0.00     17.28 o 
   3   9   4      201.81      180.50     91.17 o 
  -5  10   4       12.25       11.56     41.59 o 
  -4  10   4        1.79        0.00     20.89 o 
  -3  10   4       28.51       31.20     26.88 o 
  -2  10   4      368.17      399.08     99.56 o 
  -1  10   4      331.01      347.60    105.37 o 
   0  10   4       73.09      119.92     67.41 o 
   1  10   4       24.03        8.04     18.98 o 
   2  10   4        8.40        5.86     20.01 o 
  -3  11   4        5.87       14.45     22.81 o 
  -2  11   4        2.79        5.74     21.74 o 
  -1  11   4       11.22        4.75     17.05 o 
   0  11   4      331.69      359.58     61.15 o 
   1  11   4      304.89      187.84    187.55 o 
   0 -11   5       37.59        0.00     35.29 o 
   1 -11   5        0.21        5.85     33.37 o 
   2 -11   5       39.83       11.53     35.74 o 
   3 -11   5       41.04       17.46     36.95 o 
  -2 -10   5      113.02       15.94     46.10 o 
  -1 -10   5       67.21       52.27     80.10 o 
   0 -10   5       96.86       71.71     67.88 o 
   1 -10   5       75.33       31.16     37.53 o 
   2 -10   5       11.34       14.00     22.50 o 
   3 -10   5        0.88       11.28     19.78 o 
   4 -10   5        9.05       29.44     24.67 o 
  -3  -9   5       80.41       25.17     55.88 o 
  -2  -9   5       66.09       38.32     40.83 o 
  -1  -9   5       31.77       33.55     36.25 o 
   0  -9   5       65.20       59.00     61.27 o 
   1  -9   5       43.82       37.20     27.24 o 
   2  -9   5      265.10      165.16    124.65 o 
   3  -9   5        2.62       11.63     15.52 o 
   4  -9   5       29.87        5.34     17.97 o 
   5  -9   5       63.29       81.23     27.32 o 
  -4  -8   5       18.94        0.00     41.38 o 
  -3  -8   5       70.28       58.65     54.48 o 
  -2  -8   5      214.81      143.29    129.86 o 
  -1  -8   5       45.78       59.49     36.97 o 
   0  -8   5       28.39       18.28     20.69 o 
   1  -8   5      245.34      142.76    103.01 o 
   2  -8   5      221.15      151.42    135.63 o 
   3  -8   5      116.50      132.78     64.23 o 
   4  -8   5      152.48      154.54     78.19 o 
   5  -8   5        1.02        0.00     17.27 o 
   6  -8   5       12.20        0.52     28.26 o 
  -5  -7   5       40.12        0.00     41.66 o 
  -4  -7   5        1.54        0.00     21.33 o 
  -3  -7   5       79.27       37.90     60.81 o 
  -2  -7   5       60.61       68.43     53.28 o 
  -1  -7   5       25.74       19.80     20.04 o 
   0  -7   5       57.18       47.32     31.33 o 
   1  -7   5      190.64      124.46    109.33 o 
   2  -7   5        3.05        8.23     11.78 o 
   3  -7   5      440.36      366.47    136.20 o 
   4  -7   5       71.80       74.31     32.00 o 
   5  -7   5        5.30        0.00     16.59 o 
   6  -7   5       30.04       18.65     22.05 o 
  -5  -6   5      157.74      208.77     64.45 o 
  -4  -6   5      291.09      321.08    109.42 o 
  -3  -6   5       78.52       56.91     62.82 o 
  -2  -6   5       42.43       18.80     23.94 o 
  -1  -6   5       82.06       86.84     64.40 o 
   0  -6   5      269.27      290.38     87.62 o 
   1  -6   5       85.24       91.10     33.59 o 
   2  -6   5      515.83      568.27    159.25 o 
   3  -6   5       46.48       46.67     15.57 o 
   4  -6   5        5.55       11.48     16.02 o 
   5  -6   5       88.34       63.53     32.31 o 
   6  -6   5      101.49      101.03     35.11 o 
  -6  -5   5        0.95        0.00     16.72 o 
  -5  -5   5       73.54       84.39     66.89 o 
  -4  -5   5      305.52      367.55    125.84 o 
  -3  -5   5      332.24      424.36    126.17 o 
  -2  -5   5      373.12      332.51    271.51 o 
  -1  -5   5       45.27       35.26      6.62 o 
   0  -5   5       40.89       25.97      6.07 o 
   1  -5   5      767.56      668.00    198.53 o 
   2  -5   5     1293.61     1398.75    380.97 o 
   3  -5   5      403.63      361.67    106.86 o 
   4  -5   5       69.91       36.00     19.94 o 
   5  -5   5       26.94       32.06     18.74 o 
   6  -5   5       18.40        3.74     17.91 o 
   7  -5   5      135.74       94.40     42.11 o 
  -6  -4   5        0.46        3.09     15.34 o 
  -5  -4   5       33.30       25.34     25.41 o 
  -4  -4   5       14.69       20.72     14.08 o 
  -3  -4   5      590.39      659.72    130.06 o 
  -2  -4   5      600.96      714.18     49.21 o 
  -1  -4   5      411.87      505.55     40.92 o 
   0  -4   5      392.43      433.36     55.29 o 
   1  -4   5       73.30       99.83     12.67 o 
   2  -4   5      387.64      376.29     96.67 o 
   3  -4   5      673.34      772.67    104.67 o 
   4  -4   5      185.86      228.21     38.81 o 
   5  -4   5      129.59      128.33     32.19 o 
   6  -4   5        0.31       11.20     16.82 o 
   7  -4   5        5.54        0.00     19.54 o 
  -6  -3   5      287.60      248.26    177.19 o 
  -5  -3   5       60.64       34.43     40.08 o 
  -4  -3   5      242.38      220.19     81.75 o 
  -3  -3   5      138.15      140.69     11.69 o 
  -2  -3   5     2376.46     2694.27    171.35 o 
  -1  -3   5     2202.78     2573.07    219.56 o 
   0  -3   5      179.83      155.98     18.87 o 
   1  -3   5      467.28      417.89     54.38 o 
   2  -3   5      102.83      124.41     22.69 o 
   3  -3   5      209.30      256.44     29.77 o 
   4  -3   5      992.18     1042.94    138.00 o 
   5  -3   5      424.96      449.63     86.52 o 
   6  -3   5       87.67       94.77     25.53 o 
   7  -3   5        6.14        5.30     14.25 o 
  -7  -2   5       28.19       50.68     30.16 o 
  -6  -2   5      600.48      530.45     95.62 o 
  -5  -2   5      113.08       95.45     20.89 o 
  -4  -2   5       63.21       56.83     13.35 o 
  -3  -2   5        3.60        2.83      3.52 o 
  -2  -2   5        4.07       12.09      3.17 o 
  -1  -2   5      115.68      111.45     13.25 o 
   0  -2   5     5056.17     5181.22    642.15 o 
   1  -2   5     2047.35     1986.45    256.62 o 
   2  -2   5      198.59      189.96     14.47 o 
   3  -2   5       42.00       40.25      7.49 o 
   4  -2   5      123.65      102.24     15.46 o 
   5  -2   5       19.88       13.83     11.33 o 
   6  -2   5      331.26      315.27     48.69 o 
   7  -2   5        7.81       19.82     17.37 o 
  -7  -1   5        1.34        0.00     19.49 o 
  -6  -1   5       66.82       47.64     19.07 o 
  -5  -1   5      219.49      210.69     27.87 o 
  -4  -1   5      685.30      611.56    130.75 o 
  -3  -1   5      410.33      366.34     79.66 o 
  -2  -1   5      231.53      207.19     23.53 o 
  -1  -1   5       43.34       42.69      4.34 o 
   0  -1   5      209.73      232.84      8.37 o 
   1  -1   5     3536.76     3376.19    318.48 o 
   2  -1   5     7680.27     7964.82     70.88 o 
   3  -1   5     1494.77     1553.19    107.20 o 
   4  -1   5       39.67       45.40      8.67 o 
   5  -1   5      237.66      229.16     41.38 o 
   6  -1   5       27.57       29.25     13.53 o 
   7  -1   5        2.70       10.20     15.50 o 
  -7   0   5       90.13       98.36     28.39 o 
  -6   0   5       29.38       22.11     16.13 o 
  -5   0   5        0.72        0.53     10.53 o 
  -4   0   5      210.60      234.53     21.29 o 
  -3   0   5     1675.98     1642.85     41.78 o 
  -2   0   5      803.81      811.04     20.77 o 
  -1   0   5      149.77      156.96      7.86 o 
   0   0   5     1083.20     1272.51     42.75 o 
   1   0   5        7.30        4.28      3.18 o 
   2   0   5      319.74      334.56     20.28 o 
   3   0   5      256.52      257.12     21.31 o 
   4   0   5      234.31      242.69     22.80 o 
   5   0   5      255.83      230.67     36.08 o 
   6   0   5       16.50       13.25     13.91 o 
   7   0   5        4.82        8.40     14.52 o 
  -7   1   5       33.49       36.82     21.63 o 
  -6   1   5       48.67       48.53     20.58 o 
  -5   1   5      688.94      706.46     45.38 o 
  -4   1   5      340.30      320.14     24.18 o 
  -3   1   5       17.52       20.96      8.26 o 
  -2   1   5      803.23      762.83     21.25 o 
  -1   1   5      411.44      370.21     11.61 o 
   0   1   5     1847.84     1728.18     36.26 o 
   1   1   5     2025.25     2056.74    146.52 o 
   2   1   5     1652.34     1712.62     61.76 o 
   3   1   5      182.98      199.29     11.32 o 
   4   1   5       22.53       24.00      9.72 o 
   5   1   5      471.10      463.60     51.89 o 
   6   1   5      280.91      309.21     70.82 o 
   7   1   5       24.26       21.02     19.94 o 
  -7   2   5       57.64       56.74     24.85 o 
  -6   2   5      186.55      192.85     32.73 o 
  -5   2   5      439.64      408.90     60.53 o 
  -4   2   5      561.68      534.57     30.21 o 
  -3   2   5      832.69      771.36     31.53 o 
  -2   2   5       66.49       66.21      7.00 o 
  -1   2   5      525.92      579.77     14.54 o 
   0   2   5      904.80      895.32     23.68 o 
   1   2   5     3414.73     3229.34    255.26 o 
   2   2   5      580.87      570.11     24.29 o 
   3   2   5       41.60       35.43      5.99 o 
   4   2   5       39.79       39.15     10.34 o 
   5   2   5       48.07       43.95     15.64 o 
   6   2   5       41.40       31.74     16.67 o 
   7   2   5       61.99       55.78     36.17 o 
  -7   3   5        1.46        0.00     17.42 o 
  -6   3   5       31.51       25.55     14.49 o 
  -5   3   5        0.81        0.00     10.37 o 
  -4   3   5      735.60      687.39     31.73 o 
  -3   3   5     1777.07     1849.47     40.88 o 
  -2   3   5      573.49      573.44     19.84 o 
  -1   3   5     1157.28     1178.66     24.29 o 
   0   3   5        3.14        4.32      3.33 o 
   1   3   5      429.71      412.37     29.60 o 
   2   3   5      654.67      674.36     38.68 o 
   3   3   5     1195.73     1224.63     80.00 o 
   4   3   5      375.18      399.10     43.46 o 
   5   3   5      114.83       90.99     28.05 o 
   6   3   5       75.60       66.96     41.30 o 
  -7   4   5       78.73       79.02     21.82 o 
  -6   4   5       42.80       35.87     17.13 o 
  -5   4   5       21.83       17.22     12.43 o 
  -4   4   5       14.40       15.95     11.77 o 
  -3   4   5        1.63        6.48      6.54 o 
  -2   4   5     1017.91     1013.16     25.27 o 
  -1   4   5      331.82      318.48     12.50 o 
   0   4   5        5.42        2.36      3.34 o 
   1   4   5       32.67       23.90      5.27 o 
   2   4   5       12.11       15.13      5.31 o 
   3   4   5       65.88       64.71     10.80 o 
   4   4   5      146.50      124.95     49.53 o 
   5   4   5       40.54       30.41     20.28 o 
   6   4   5       19.70       16.02     19.80 o 
  -7   5   5       56.94       65.45     22.62 o 
  -6   5   5      435.09      413.03     36.80 o 
  -5   5   5      483.67      456.21     33.06 o 
  -4   5   5      128.64      146.09     17.98 o 
  -3   5   5        2.80        6.24      7.26 o 
  -2   5   5      525.42      544.93     20.44 o 
  -1   5   5      705.87      709.00     18.77 o 
   0   5   5     1367.46     1315.42     77.49 o 
   1   5   5      747.28      803.33     49.81 o 
   2   5   5      402.32      445.72     66.91 o 
   3   5   5       27.98       17.61     12.29 o 
   4   5   5        6.57        4.59     15.89 o 
   5   5   5      125.59      132.13     48.87 o 
   6   5   5      131.40      141.41     66.29 o 
  -7   6   5        2.53        0.00     33.72 o 
  -6   6   5        5.64        0.00     14.55 o 
  -5   6   5      197.09      218.70     23.64 o 
  -4   6   5       23.25       29.09     12.04 o 
  -3   6   5      212.62      251.23     19.48 o 
  -2   6   5      172.97      178.36     14.86 o 
  -1   6   5        6.84        5.50      5.25 o 
   0   6   5       83.09       92.00      9.46 o 
   1   6   5      877.08      924.87    132.59 o 
   2   6   5      496.45      567.33     92.56 o 
   3   6   5       30.30       20.94     18.75 o 
   4   6   5       98.41       67.97     39.12 o 
   5   6   5       28.73       26.55     23.94 o 
  -6   7   5        9.60        1.40     21.78 o 
  -5   7   5       72.35       84.06     30.40 o 
  -4   7   5      135.89      164.06     31.85 o 
  -3   7   5      839.89      916.59     41.81 o 
  -2   7   5       35.38       46.63     11.10 o 
  -1   7   5       25.55       20.72     10.01 o 
   0   7   5       21.36       17.37     11.15 o 
   1   7   5      678.24      697.92    102.08 o 
   2   7   5     1665.84     1451.88    501.35 o 
   3   7   5      229.47      230.92    103.44 o 
   4   7   5        8.72        0.30     17.77 o 
   5   7   5       32.06       46.11     23.30 o 
  -6   8   5       63.27       55.36     29.49 o 
  -5   8   5       19.44       13.89     22.93 o 
  -4   8   5      302.39      307.38     41.19 o 
  -3   8   5       73.84       74.01     25.54 o 
  -2   8   5        1.03        7.77     13.32 o 
  -1   8   5        3.67        0.00     11.46 o 
   0   8   5        1.59        4.69     10.44 o 
   1   8   5      167.83      151.25     73.43 o 
   2   8   5      289.20      228.94     95.68 o 
   3   8   5       15.41        5.98     17.46 o 
   4   8   5       32.97       47.54     23.99 o 
  -5   9   5       64.55       88.64     32.01 o 
  -4   9   5      170.66      167.94     36.15 o 
  -3   9   5       63.89       92.96     28.68 o 
  -2   9   5      287.34      255.77     30.65 o 
  -1   9   5      202.10      220.57     42.65 o 
   0   9   5      157.88      135.64     38.30 o 
   1   9   5      346.12      331.01    141.17 o 
   2   9   5        1.69        0.00     15.15 o 
   3   9   5        0.57        3.27     27.58 o 
  -4  10   5       24.74       35.66     26.62 o 
  -3  10   5      202.73      206.54     40.00 o 
  -2  10   5       70.25       83.46     38.47 o 
  -1  10   5        0.59        0.00     20.66 o 
   0  10   5       20.63       22.16     24.90 o 
   1  10   5       99.15       45.44     40.87 o 
   2  10   5       56.16       26.66     25.69 o 
  -3  11   5       42.75       38.24     36.73 o 
  -2  11   5       79.31       50.27     33.65 o 
  -1  11   5       59.72       46.37     31.26 o 
   0  11   5       46.72       35.02     29.82 o 
   0 -11   6       80.54        7.03     35.62 o 
   1 -11   6      246.54        0.00     38.47 o 
   2 -11   6       75.35       19.94     39.59 o 
  -2 -10   6        1.09       44.05     52.53 o 
  -1 -10   6        0.37        0.00     20.61 o 
   0 -10   6        1.37        4.33     18.22 o 
   1 -10   6       30.34        4.80     22.54 o 
   2 -10   6      125.17       51.41     66.58 o 
   3 -10   6       60.84       46.83     34.45 o 
   4 -10   6        0.24        0.00     21.67 o 
  -3  -9   6       39.43       19.29     49.59 o 
  -2  -9   6      107.40       89.81    105.23 o 
  -1  -9   6      195.42        0.00     43.84 o 
   0  -9   6      115.88       52.14     57.85 o 
   1  -9   6        0.63        8.33     19.86 o 
   2  -9   6       69.08       46.42     39.38 o 
   3  -9   6       58.11       57.69     38.88 o 
   4  -9   6      178.45      165.92     68.58 o 
   5  -9   6       37.35       35.83     32.42 o 
  -4  -8   6       46.10        0.00     45.28 o 
  -3  -8   6       30.37       21.25     25.62 o 
  -2  -8   6       12.05        0.00     16.63 o 
  -1  -8   6      137.84      123.74    102.39 o 
   0  -8   6      121.06       50.49     55.43 o 
   1  -8   6       60.01       35.41     29.30 o 
   2  -8   6       46.51       26.35     21.25 o 
   3  -8   6       34.72        2.25     19.24 o 
   4  -8   6        2.64        0.00     14.71 o 
   5  -8   6        8.94        0.00     19.48 o 
  -4  -7   6      207.87      206.38    176.44 o 
  -3  -7   6       96.69       80.02     85.29 o 
  -2  -7   6       91.99      128.75    111.94 o 
  -1  -7   6       12.98       10.76     17.49 o 
   0  -7   6       42.46        6.77     16.25 o 
   1  -7   6      473.83      254.95    207.30 o 
   2  -7   6      557.03      513.43    220.97 o 
   3  -7   6      390.06      411.86    157.70 o 
   4  -7   6        5.86        0.00     15.00 o 
   5  -7   6       15.22        1.98     17.88 o 
   6  -7   6       24.36       43.72     24.99 o 
  -5  -6   6        1.62        3.64     12.86 o 
  -4  -6   6       56.44       48.49     23.88 o 
  -3  -6   6      500.52      538.52    448.80 o 
  -2  -6   6      296.16      325.17    254.86 o 
  -1  -6   6        5.92        0.00     13.18 o 
   0  -6   6        9.61        4.20      6.75 o 
   1  -6   6        6.71       11.12     11.35 o 
   2  -6   6      234.83      209.39     96.36 o 
   3  -6   6      291.57      263.57    114.41 o 
   4  -6   6       22.21       28.25     17.72 o 
   5  -6   6       30.99       33.57     16.46 o 
   6  -6   6       17.98       27.23     21.71 o 
  -6  -5   6       15.44       10.56     18.36 o 
  -5  -5   6       51.90       33.34     16.57 o 
  -4  -5   6      169.54      204.54     49.23 o 
  -3  -5   6        0.90        4.58      8.80 o 
  -2  -5   6      138.52      152.24     58.86 o 
  -1  -5   6      545.13      610.86     50.27 o 
   0  -5   6      554.91      639.20     83.31 o 
   1  -5   6      300.08      275.74    117.84 o 
   2  -5   6      856.40      679.74    291.29 o 
   3  -5   6        0.79        1.54     11.89 o 
   4  -5   6       55.11       73.29     23.59 o 
   5  -5   6      633.70      643.41    140.17 o 
   6  -5   6      104.92       68.38     30.23 o 
  -6  -4   6        4.91       16.06     19.08 o 
  -5  -4   6      283.20      270.49    172.23 o 
  -4  -4   6       88.49       62.44     61.42 o 
  -3  -4   6      103.38      136.02     29.59 o 
  -2  -4   6        2.67        0.74      3.28 o 
  -1  -4   6      103.56      112.40     10.94 o 
   0  -4   6       69.61       71.80     10.54 o 
   1  -4   6     1703.13     1580.67    325.42 o 
   2  -4   6        1.94        0.80      5.49 o 
   3  -4   6      134.54      173.79     31.95 o 
   4  -4   6       41.11       43.59     12.41 o 
   5  -4   6      178.71      206.33     79.20 o 
   6  -4   6       91.90       72.88     38.18 o 
   7  -4   6      143.34      136.96     43.80 o 
  -6  -3   6        0.93        0.00     17.78 o 
  -5  -3   6       44.35       35.35     26.78 o 
  -4  -3   6      560.29      563.79    178.10 o 
  -3  -3   6     1334.84     1572.98    187.69 o 
  -2  -3   6       33.01       43.52      7.27 o 
  -1  -3   6      622.42      616.37     52.52 o 
   0  -3   6      591.49      559.62     61.26 o 
   1  -3   6      203.96      214.84     38.05 o 
   2  -3   6      502.93      510.68     68.89 o 
   3  -3   6      402.21      456.30     41.01 o 
   4  -3   6        2.29        7.45      8.74 o 
   5  -3   6       59.79       55.12     16.27 o 
   6  -3   6      121.40      131.81     40.83 o 
   7  -3   6      150.88      144.76     33.92 o 
  -6  -2   6       45.48       55.27     20.03 o 
  -5  -2   6        0.49        4.21     10.24 o 
  -4  -2   6       30.34       20.33     10.64 o 
  -3  -2   6       18.77       11.45      6.33 o 
  -2  -2   6      873.70      956.37     81.89 o 
  -1  -2   6      814.39      745.79    101.64 o 
   0  -2   6      128.05      114.69      9.75 o 
   1  -2   6      265.01      250.12     27.99 o 
   2  -2   6      921.39      920.24     74.60 o 
   3  -2   6      646.81      678.22     67.61 o 
   4  -2   6      133.57      127.59     21.78 o 
   5  -2   6       84.12       52.33     19.58 o 
   6  -2   6       24.63       15.91     14.22 o 
   7  -2   6       47.73       38.26     17.73 o 
  -7  -1   6      171.29      169.22     44.25 o 
  -6  -1   6      224.14      275.99     35.61 o 
  -5  -1   6       61.75       68.75     18.75 o 
  -4  -1   6       57.34       68.33     13.72 o 
  -3  -1   6        0.87        0.00      5.04 o 
  -2  -1   6      203.12      219.46     29.64 o 
  -1  -1   6     1178.98     1190.17    106.25 o 
   0  -1   6     1770.76     1723.20    149.65 o 
   1  -1   6       59.22       51.45      6.61 o 
   2  -1   6      277.08      278.50     23.62 o 
   3  -1   6     1968.24     2034.76    152.88 o 
   4  -1   6       79.81       88.55     13.82 o 
   5  -1   6       59.25       68.94     18.41 o 
   6  -1   6      112.14      109.19     19.81 o 
   7  -1   6       66.60       42.34     26.26 o 
  -7   0   6       43.11       44.40     22.95 o 
  -6   0   6        1.63        0.88     13.45 o 
  -5   0   6      373.28      413.56     35.27 o 
  -4   0   6      479.42      469.48     27.62 o 
  -3   0   6       25.23       23.02      8.06 o 
  -2   0   6        5.97        7.66      5.09 o 
  -1   0   6      107.33      105.86      8.47 o 
   0   0   6       66.14       93.75      9.92 o 
   1   0   6      220.85      195.30     13.91 o 
   2   0   6     1315.86     1281.19     92.56 o 
   3   0   6      268.45      293.45     31.72 o 
   4   0   6       14.97       17.42      7.30 o 
   5   0   6       39.52       43.95     13.86 o 
   6   0   6       26.25       11.47     15.55 o 
   7   0   6      163.75       89.91     44.36 o 
  -7   1   6        0.34        3.34     17.90 o 
  -6   1   6        0.40        0.00     12.65 o 
  -5   1   6      669.95      643.74     43.82 o 
  -4   1   6     1267.31     1276.41     44.65 o 
  -3   1   6     1404.83     1327.32     40.21 o 
  -2   1   6      190.74      187.10     13.35 o 
  -1   1   6      436.60      460.76     15.79 o 
   0   1   6      460.31      468.47     15.00 o 
   1   1   6      833.64      723.27     59.39 o 
   2   1   6     1183.08     1240.80     24.36 o 
   3   1   6      505.93      515.21     26.39 o 
   4   1   6      263.09      300.74     20.05 o 
   5   1   6       40.61       23.38     12.24 o 
   6   1   6        1.34        6.45     18.23 o 
   7   1   6       35.38       24.80     22.33 o 
  -7   2   6       11.94       17.75     19.57 o 
  -6   2   6       21.88       24.17     17.44 o 
  -5   2   6        5.56        8.70     11.80 o 
  -4   2   6      278.65      261.69     28.05 o 
  -3   2   6      486.37      492.77     26.58 o 
  -2   2   6      158.57      158.61     13.41 o 
  -1   2   6     1889.99     1931.97     46.04 o 
   0   2   6     2045.52     2041.92     31.10 o 
   1   2   6       93.34       99.23     12.15 o 
   2   2   6        8.64       17.80      6.07 o 
   3   2   6      243.93      250.15     14.06 o 
   4   2   6      803.91      827.52     30.52 o 
   5   2   6      577.19      585.25    118.23 o 
   6   2   6      139.22      108.20     45.05 o 
  -7   3   6       28.78       27.46     21.36 o 
  -6   3   6       24.12       52.16     21.23 o 
  -5   3   6       52.01       54.04     19.16 o 
  -4   3   6      169.55      170.85     25.47 o 
  -3   3   6       46.08       38.60      8.72 o 
  -2   3   6        3.10        0.23      5.13 o 
  -1   3   6     4880.98     4847.36     76.21 o 
   0   3   6     1886.72     1917.96     44.59 o 
   1   3   6      269.26      247.97     21.24 o 
   2   3   6      129.00      127.60      9.58 o 
   3   3   6       34.09       36.76     11.61 o 
   4   3   6       55.03       62.11     17.75 o 
   5   3   6      449.00      433.49    116.81 o 
   6   3   6      260.52      188.49     80.97 o 
  -7   4   6        2.80        4.91     18.87 o 
  -6   4   6       14.89       15.73     16.70 o 
  -5   4   6      826.13      834.66     39.37 o 
  -4   4   6      538.11      521.74     30.26 o 
  -3   4   6      124.13      127.64     13.98 o 
  -2   4   6       42.73       41.74      9.01 o 
  -1   4   6       25.88       22.84      7.04 o 
   0   4   6      402.62      385.60     27.29 o 
   1   4   6     1841.56     1841.21    105.71 o 
   2   4   6      916.65      903.60     55.70 o 
   3   4   6      130.20      121.07     24.51 o 
   4   4   6       33.20       21.93     19.03 o 
   5   4   6       23.66       11.65     19.25 o 
   6   4   6       66.66       66.80     34.39 o 
  -7   5   6       31.68       29.22     23.12 o 
  -6   5   6       59.47       84.31     20.87 o 
  -5   5   6      136.55      145.07     23.53 o 
  -4   5   6      319.51      342.71     36.00 o 
  -3   5   6      259.49      278.85     19.31 o 
  -2   5   6      658.38      649.22     24.87 o 
  -1   5   6      103.23      103.59     11.63 o 
   0   5   6       67.31       82.04      8.42 o 
   1   5   6       10.01        8.61      6.04 o 
   2   5   6      704.37      715.95    149.88 o 
   3   5   6      582.15      582.85    130.81 o 
   4   5   6       31.31       22.55     20.20 o 
   5   5   6        9.10        3.16     17.06 o 
  -6   6   6       32.37       30.38     18.25 o 
  -5   6   6        1.15        0.00      9.56 o 
  -4   6   6       74.48       51.47     14.02 o 
  -3   6   6       86.86       97.72     16.98 o 
  -2   6   6     1197.69     1253.16     35.47 o 
  -1   6   6     1082.56     1147.46     37.83 o 
   0   6   6      187.44      180.58     26.90 o 
   1   6   6       65.77       55.40     16.21 o 
   2   6   6       60.80       92.60     27.02 o 
   3   6   6      252.10      214.34     96.62 o 
   4   6   6      308.63      325.75    122.47 o 
   5   6   6      229.69      229.28    103.07 o 
  -6   7   6       74.19       71.92     29.20 o 
  -5   7   6      137.99      138.03     32.77 o 
  -4   7   6       76.70       70.06     16.17 o 
  -3   7   6      193.29      181.33     20.80 o 
  -2   7   6      199.19      185.10     19.86 o 
  -1   7   6        3.89        9.07      8.96 o 
   0   7   6      583.10      562.23     35.29 o 
   1   7   6      328.37      295.30     86.06 o 
   2   7   6       28.98       13.16     17.09 o 
   3   7   6       29.49       12.35     19.53 o 
   4   7   6       50.13       32.20     22.39 o 
  -5   8   6      194.07      233.25     45.14 o 
  -4   8   6     1093.24     1034.14     89.67 o 
  -3   8   6       65.04       81.43     27.23 o 
  -2   8   6      133.02       99.79     40.63 o 
  -1   8   6       41.40       20.90     16.86 o 
   0   8   6      299.99      345.31     32.79 o 
   1   8   6      323.26      283.59    129.20 o 
   2   8   6      193.98      186.81     84.69 o 
   3   8   6        4.00        0.00     17.21 o 
   4   8   6       79.93       80.24     44.08 o 
  -5   9   6       21.07       14.13     25.87 o 
  -4   9   6      127.56      151.05     35.17 o 
  -3   9   6       19.08       10.67     33.86 o 
  -2   9   6      142.75      142.61     48.56 o 
  -1   9   6      166.03      123.39     29.00 o 
   0   9   6      353.02      171.41     45.01 o 
   1   9   6      104.75       64.55     25.35 o 
   2   9   6      174.56       71.43     71.10 o 
   3   9   6       15.54       16.41     30.50 o 
  -4  10   6       73.96       59.44     45.14 o 
  -3  10   6       23.00        0.00     34.82 o 
  -2  10   6        0.78        0.00     18.37 o 
  -1  10   6      259.10      189.67     48.70 o 
   0  10   6      415.15      290.08     57.66 o 
   1  10   6        7.09        0.00     20.45 o 
   2  10   6        0.58        0.07     18.06 o 
  -2  11   6        3.07        0.00     26.61 o 
  -1  11   6       22.47        7.46     27.43 o 
  -1 -10   7      115.68        0.00     33.78 o 
   0 -10   7      259.77      162.46    163.67 o 
   1 -10   7      147.23       85.17     85.43 o 
   2 -10   7        3.38        6.34     20.67 o 
   3 -10   7       27.46       44.49     28.36 o 
  -3  -9   7        4.08        0.00     49.04 o 
  -2  -9   7       65.92       79.45     73.73 o 
  -1  -9   7        0.96        1.19     18.47 o 
   0  -9   7      281.46      184.99    163.11 o 
   1  -9   7      207.15      172.82    139.64 o 
   2  -9   7       79.85       54.49     64.80 o 
   3  -9   7        1.87        7.36     22.04 o 
   4  -9   7       25.56       15.42     25.40 o 
  -3  -8   7       27.01       15.19     24.64 o 
  -2  -8   7       18.68       45.61     34.88 o 
  -1  -8   7        1.96        0.00     14.90 o 
   0  -8   7        0.68        0.00     14.52 o 
   1  -8   7       80.78       47.91     44.97 o 
   2  -8   7      146.88      107.42     94.19 o 
   3  -8   7       57.28       56.30     42.14 o 
   4  -8   7      123.64      128.65     49.56 o 
   5  -8   7        6.40        0.00     18.53 o 
  -4  -7   7       19.68        0.00     19.63 o 
  -3  -7   7      185.46      186.01    173.49 o 
  -2  -7   7      187.53      171.73    150.75 o 
  -1  -7   7       68.73       49.50     51.40 o 
   0  -7   7       45.63       22.57     19.05 o 
   1  -7   7       78.71       35.78     28.09 o 
   2  -7   7       83.34       28.54     35.04 o 
   3  -7   7      115.52       19.58     67.55 o 
   4  -7   7       88.70      102.03     49.83 o 
   5  -7   7       23.81       54.48     20.03 o 
   6  -7   7       54.93       51.79     24.45 o 
  -5  -6   7       33.50       60.79     25.68 o 
  -4  -6   7      107.45       45.96     70.31 o 
  -3  -6   7      127.95      112.38    121.17 o 
  -2  -6   7        1.50        0.00     13.48 o 
  -1  -6   7       59.69       40.08     46.72 o 
   0  -6   7      510.76      492.09    145.70 o 
   1  -6   7      425.13      387.53    173.26 o 
   2  -6   7      406.95      233.69    190.42 o 
   3  -6   7       38.73        5.65     17.78 o 
   4  -6   7       86.54       88.48     41.76 o 
   5  -6   7       98.59       78.77     24.41 o 
   6  -6   7      342.78      345.01    137.58 o 
  -5  -5   7       19.09       20.94     14.36 o 
  -4  -5   7      282.72      393.35    120.64 o 
  -3  -5   7      122.69      212.20     68.95 o 
  -2  -5   7        0.82        0.83      5.88 o 
  -1  -5   7       91.30       82.32     12.73 o 
   0  -5   7      115.65      120.81     30.39 o 
   1  -5   7      400.20      360.08    110.58 o 
   2  -5   7      794.17      712.58    301.86 o 
   3  -5   7       16.15       27.97     14.82 o 
   4  -5   7        1.03        8.04     11.63 o 
   5  -5   7       19.31        4.91     13.97 o 
   6  -5   7       49.69       30.97     22.84 o 
  -6  -4   7        0.56        0.00     16.55 o 
  -5  -4   7        9.57        8.16     13.37 o 
  -4  -4   7       57.22       80.78     58.72 o 
  -3  -4   7      221.03      269.86     76.65 o 
  -2  -4   7      404.61      442.47     70.14 o 
  -1  -4   7      698.28      742.27     95.91 o 
   0  -4   7      203.76      198.39     30.21 o 
   1  -4   7        1.44        6.78      6.28 o 
   2  -4   7        1.30        3.18      6.71 o 
   3  -4   7      272.92      338.83     47.93 o 
   4  -4   7      250.08      266.24     75.60 o 
   5  -4   7      195.41      186.72     55.30 o 
   6  -4   7       60.62       47.46     23.72 o 
  -6  -3   7      136.36      169.15     36.80 o 
  -5  -3   7      151.40      239.40     34.82 o 
  -4  -3   7        0.53        4.24      8.98 o 
  -3  -3   7        6.45        5.27      4.86 o 
  -2  -3   7        1.04        2.77      5.57 o 
  -1  -3   7     1583.10     1494.65    254.30 o 
   0  -3   7     1394.00     1469.48    186.44 o 
   1  -3   7      224.87      219.66     41.24 o 
   2  -3   7       51.57       46.86     11.36 o 
   3  -3   7      108.99      103.92     16.35 o 
   4  -3   7       27.44       32.22     11.99 o 
   5  -3   7      243.43      282.93     61.68 o 
   6  -3   7       62.60       59.37     30.68 o 
   7  -3   7       13.80        0.00     27.86 o 
  -6  -2   7      178.00      162.05     28.76 o 
  -5  -2   7      399.30      471.88     70.11 o 
  -4  -2   7      664.37      705.94    222.45 o 
  -3  -2   7       46.34       33.95      9.60 o 
  -2  -2   7      206.34      188.39     48.53 o 
  -1  -2   7      169.69      170.96     23.06 o 
   0  -2   7     2103.76     2202.34    244.85 o 
   1  -2   7     3848.62     3879.87    474.21 o 
   2  -2   7     1170.72     1255.05     96.36 o 
   3  -2   7        8.64        7.20      6.27 o 
   4  -2   7       66.59       70.46     12.58 o 
   5  -2   7      137.38      137.52     31.94 o 
   6  -2   7      165.99      139.40     68.53 o 
   7  -2   7        9.81       26.76     21.25 o 
  -6  -1   7        5.03       14.97     15.47 o 
  -5  -1   7        7.64       13.28     11.85 o 
  -4  -1   7      270.15      282.59     25.70 o 
  -3  -1   7      203.15      181.79     41.13 o 
  -2  -1   7      282.86      236.95     85.76 o 
  -1  -1   7      305.88      282.21     35.85 o 
   0  -1   7       30.48       27.78      4.89 o 
   1  -1   7      937.06      999.86     96.95 o 
   2  -1   7      114.45      107.58     11.94 o 
   3  -1   7       41.59       51.16      9.10 o 
   4  -1   7       95.28       94.39     14.97 o 
   5  -1   7      236.22      210.86     68.54 o 
   6  -1   7        6.40        0.00     16.00 o 
   7  -1   7        5.59       11.56     20.03 o 
  -7   0   7      177.53      188.03     46.72 o 
  -6   0   7        7.34       14.41     15.06 o 
  -5   0   7        0.73        1.91     10.56 o 
  -4   0   7       65.89       68.31     16.68 o 
  -3   0   7     1463.92     1472.03     41.77 o 
  -2   0   7      971.36      942.19     35.71 o 
  -1   0   7       11.56        4.19      4.51 o 
   0   0   7       75.77       83.52      9.00 o 
   1   0   7     1197.80     1337.82     90.93 o 
   2   0   7      264.56      295.44     20.36 o 
   3   0   7      101.00       92.42     10.84 o 
   4   0   7      281.80      280.52     45.13 o 
   5   0   7      284.41      184.63     92.39 o 
   6   0   7        0.63        2.71     14.48 o 
  -7   1   7       33.03        4.04     24.21 o 
  -6   1   7       88.15       62.38     22.24 o 
  -5   1   7      249.10      247.21     30.88 o 
  -4   1   7      205.51      205.51     25.01 o 
  -3   1   7      910.65      875.62     34.06 o 
  -2   1   7        4.77        2.27      4.63 o 
  -1   1   7     1113.28     1137.96     59.78 o 
   0   1   7     1164.48      960.77    145.39 o 
   1   1   7     2025.16     2043.38    228.74 o 
   2   1   7      118.26      131.90     13.03 o 
   3   1   7        2.75        0.00      5.26 o 
   4   1   7       51.16       49.48     17.06 o 
   5   1   7        0.84        0.00     12.59 o 
   6   1   7      146.82      124.04     26.35 o 
  -7   2   7        0.28        0.00     18.41 o 
  -6   2   7       59.81       46.74     19.75 o 
  -5   2   7        7.63        6.23     12.78 o 
  -4   2   7      656.21      631.57     41.21 o 
  -3   2   7     1073.17     1036.65     34.15 o 
  -2   2   7       26.27       26.50      7.77 o 
  -1   2   7      473.26      462.95     23.07 o 
   0   2   7     1858.66     1632.80    179.33 o 
   1   2   7      258.24      196.56     27.20 o 
   2   2   7      840.21      817.80     98.88 o 
   3   2   7      266.95      296.04     17.90 o 
   4   2   7       18.92       11.83     13.15 o 
   5   2   7      140.06      142.28     34.31 o 
   6   2   7      622.62      626.16    158.23 o 
  -7   3   7       49.63       42.99     24.27 o 
  -6   3   7        8.35        3.52     14.89 o 
  -5   3   7       89.07       80.53     21.97 o 
  -4   3   7        7.30        2.20     11.72 o 
  -3   3   7      163.24      151.61     16.48 o 
  -2   3   7      469.98      489.83     19.39 o 
  -1   3   7     1145.16     1190.26     27.03 o 
   0   3   7       30.38       36.49      7.99 o 
   1   3   7        4.19        3.39      5.58 o 
   2   3   7       27.20       17.41      7.54 o 
   3   3   7       90.49      107.20     14.08 o 
   4   3   7       75.94       94.40     20.52 o 
   5   3   7       86.75       75.32     26.62 o 
   6   3   7       61.15       41.85     24.86 o 
  -7   4   7      160.14      125.44     43.57 o 
  -6   4   7      178.47      166.50     33.28 o 
  -5   4   7      277.68      277.53     26.24 o 
  -4   4   7       63.31       57.42     15.47 o 
  -3   4   7        1.17        0.00      7.11 o 
  -2   4   7      325.12      300.65     17.69 o 
  -1   4   7     1439.78     1396.54     38.72 o 
   0   4   7      736.48      642.87     98.21 o 
   1   4   7      263.15      209.44     26.85 o 
   2   4   7       20.35       21.40      8.35 o 
   3   4   7      242.92      215.87     27.54 o 
   4   4   7       83.90       58.78     19.31 o 
   5   4   7       36.03       28.19     22.55 o 
   6   4   7      118.64       85.09     47.51 o 
  -6   5   7      330.39      378.75     34.53 o 
  -5   5   7      371.89      362.44     30.93 o 
  -4   5   7        2.24        3.49      9.20 o 
  -3   5   7      141.05      128.73     16.90 o 
  -2   5   7      128.80      142.93     17.14 o 
  -1   5   7      155.25      146.55     17.04 o 
   0   5   7     1296.74     1126.63    163.93 o 
   1   5   7      964.72      985.18     86.79 o 
   2   5   7       97.77       95.32     27.93 o 
   3   5   7      111.78      110.85     33.62 o 
   4   5   7       17.04       11.50     16.78 o 
   5   5   7      122.81      135.80     43.78 o 
  -6   6   7       87.93       67.08     17.24 o 
  -5   6   7        7.55        8.04     11.24 o 
  -4   6   7      147.07      165.72     20.67 o 
  -3   6   7      530.00      511.67     28.28 o 
  -2   6   7       12.27       12.58      9.78 o 
  -1   6   7        7.46        1.63      8.47 o 
   0   6   7      576.58      560.09     30.01 o 
   1   6   7      880.25      725.81    185.86 o 
   2   6   7      610.08      556.34    138.42 o 
   3   6   7      269.21      270.37     73.55 o 
   4   6   7       14.50       14.21     20.69 o 
   5   6   7       25.12        5.47     21.69 o 
  -6   7   7       28.70       13.92     24.93 o 
  -5   7   7        7.31        2.04     14.22 o 
  -4   7   7      231.89      244.68     25.36 o 
  -3   7   7      776.60      773.26     41.76 o 
  -2   7   7       61.76       62.49     17.90 o 
  -1   7   7       55.45       52.20     20.20 o 
   0   7   7      419.03      401.56     34.58 o 
   1   7   7        2.50        0.00     12.06 o 
   2   7   7      572.53      458.75    187.53 o 
   3   7   7      366.98      369.60    155.60 o 
   4   7   7       87.96       58.89     48.32 o 
  -5   8   7       15.63       17.78     35.50 o 
  -4   8   7       49.95       65.59     38.71 o 
  -3   8   7      252.50      263.75     56.77 o 
  -2   8   7      334.48      325.31     61.49 o 
  -1   8   7      324.12      283.47     59.54 o 
   0   8   7      162.32      207.20     38.24 o 
   1   8   7       57.87       67.54     21.39 o 
   2   8   7        0.81        4.74     16.08 o 
   3   8   7       17.74        3.00     18.45 o 
  -4   9   7        1.90       25.51     34.82 o 
  -3   9   7       71.86       19.36     34.54 o 
  -2   9   7      124.96      124.62     48.56 o 
  -1   9   7      445.81      362.38     67.03 o 
   0   9   7      394.27      335.13     84.16 o 
   1   9   7      179.29      269.70     61.90 o 
   2   9   7        7.07        3.71     29.55 o 
  -3  10   7       67.50       35.91     42.82 o 
  -2  10   7      123.01       80.16     47.74 o 
  -1  10   7        6.36        8.49     21.48 o 
   0  10   7       20.83        5.81     24.35 o 
   1  10   7      111.62      119.69     47.61 o 
   0 -10   8        0.51        0.00     28.49 o 
   1 -10   8        2.57       10.89     21.96 o 
   2 -10   8       84.76        8.62     35.64 o 
  -2  -9   8       38.91        8.41     52.19 o 
  -1  -9   8       95.39       92.38     90.94 o 
   0  -9   8       24.26       33.80     25.80 o 
   1  -9   8       27.13       31.79     23.52 o 
   2  -9   8       20.55       19.87     23.03 o 
   3  -9   8        2.60        6.65     22.95 o 
   4  -9   8       30.48       45.50     30.38 o 
  -3  -8   8       16.60        8.76     24.08 o 
  -2  -8   8        1.68        4.07     20.89 o 
  -1  -8   8       60.91       32.01     32.13 o 
   0  -8   8      234.32      129.00    122.95 o 
   1  -8   8      109.87       98.41     86.99 o 
   2  -8   8       49.90       50.45     27.66 o 
   3  -8   8       10.04       19.39     21.89 o 
   4  -8   8       10.79       12.58     22.93 o 
   5  -8   8        0.46        0.00     15.73 o 
  -4  -7   8       55.30        9.10     47.95 o 
  -3  -7   8       43.88       52.50     50.48 o 
  -2  -7   8      119.47      110.95     93.37 o 
  -1  -7   8       74.67       37.32     30.61 o 
   0  -7   8       26.72       10.62     18.65 o 
   1  -7   8       12.59       17.78     23.60 o 
   2  -7   8       78.81       23.86     33.42 o 
   3  -7   8      310.57      165.57    117.57 o 
   4  -7   8       24.80       31.10     19.21 o 
   5  -7   8        4.88        0.00     14.64 o 
  -4  -6   8       12.29       29.77     26.22 o 
  -3  -6   8      164.95      173.26    182.15 o 
  -2  -6   8      338.39      310.97    250.00 o 
  -1  -6   8      184.66      106.12     80.49 o 
   0  -6   8       29.94       35.03     17.55 o 
   1  -6   8        9.83       15.65     13.57 o 
   2  -6   8       54.71       41.57     29.73 o 
   3  -6   8      497.87      329.29    249.54 o 
   4  -6   8      250.61      384.99     86.30 o 
   5  -6   8       36.58       44.64     18.61 o 
   6  -6   8        0.73        0.00     26.37 o 
  -5  -5   8       49.41       61.77     24.01 o 
  -4  -5   8        2.30        6.75      9.90 o 
  -3  -5   8       16.86        8.07     18.56 o 
  -2  -5   8       18.16       28.15     11.05 o 
  -1  -5   8      189.62      244.14     38.04 o 
   0  -5   8      653.26      603.97    139.78 o 
   1  -5   8       19.82       21.63     15.79 o 
   2  -5   8       21.27        6.33     12.02 o 
   3  -5   8       57.04       28.42     19.53 o 
   4  -5   8      177.02      242.65     48.77 o 
   5  -5   8      279.21      296.91     74.01 o 
   6  -5   8       40.03        0.00     42.68 o 
  -5  -4   8       86.16      165.66     29.55 o 
  -4  -4   8      105.08      130.46     25.37 o 
  -3  -4   8       58.32       74.77     20.62 o 
  -2  -4   8       35.31       31.16      9.62 o 
  -1  -4   8      160.94      175.38     21.34 o 
   0  -4   8     1331.76     1403.09    234.73 o 
   1  -4   8      968.70      997.63    203.03 o 
   2  -4   8       32.88       24.53     12.02 o 
   3  -4   8      170.19      165.54     26.19 o 
   4  -4   8       40.32       63.41     16.88 o 
   5  -4   8      116.16      102.74     47.95 o 
   6  -4   8       44.90       57.06     33.23 o 
  -6  -3   8        3.83       20.18     19.77 o 
  -5  -3   8       23.16       30.03     17.37 o 
  -4  -3   8      102.90      148.01     89.12 o 
  -3  -3   8      674.84      798.97    102.37 o 
  -2  -3   8       11.04       10.22      6.99 o 
  -1  -3   8        2.21        0.00      3.17 o 
   0  -3   8      391.67      411.39     47.26 o 
   1  -3   8     1043.43      973.30    153.47 o 
   2  -3   8      212.36      233.23     42.47 o 
   3  -3   8      230.45      294.42     33.17 o 
   4  -3   8       79.83       99.75     14.40 o 
   5  -3   8        9.29        4.37     12.65 o 
   6  -3   8       13.01       10.89     25.73 o 
  -6  -2   8       97.10      120.52     33.04 o 
  -5  -2   8        3.14        2.87     14.84 o 
  -4  -2   8      209.06      242.07     27.29 o 
  -3  -2   8      104.80      116.21     18.82 o 
  -2  -2   8        2.23        5.78      3.97 o 
  -1  -2   8      559.18      587.53     61.41 o 
   0  -2   8      676.12      675.82     82.13 o 
   1  -2   8       43.48       51.71     11.62 o 
   2  -2   8      115.61      128.72     17.45 o 
   3  -2   8      584.81      639.69     63.39 o 
   4  -2   8      747.64      830.01    104.87 o 
   5  -2   8       54.55       75.72     25.09 o 
   6  -2   8        3.25        9.73     17.87 o 
  -6  -1   8      139.56      190.58     30.51 o 
  -5  -1   8      110.69      119.91     22.58 o 
  -4  -1   8        1.66        0.00      7.97 o 
  -3  -1   8      689.55      738.75     60.09 o 
  -2  -1   8      505.33      394.08     73.33 o 
  -1  -1   8     1905.16     1848.44    245.88 o 
   0  -1   8      693.78      698.77     77.85 o 
   1  -1   8       16.99       26.45      6.15 o 
   2  -1   8      207.29      230.44     25.98 o 
   3  -1   8       43.44       43.71     10.77 o 
   4  -1   8      430.50      463.60     64.55 o 
   5  -1   8      387.54      319.63    135.89 o 
   6  -1   8      110.50       65.23     36.46 o 
  -6   0   8      106.89      125.25     26.66 o 
  -5   0   8      571.72      566.24     40.28 o 
  -4   0   8      151.04      134.11     20.91 o 
  -3   0   8      121.30      129.54     15.40 o 
  -2   0   8      118.44      105.28     20.71 o 
  -1   0   8      348.45      334.41     51.98 o 
   0   0   8      641.21      612.28     70.60 o 
   1   0   8       33.50       31.92      8.16 o 
   2   0   8       71.45       63.22     10.74 o 
   3   0   8      640.18      681.68     86.98 o 
   4   0   8        4.03        6.89      9.42 o 
   5   0   8        2.96        7.47     16.50 o 
   6   0   8        1.73        0.00     16.08 o 
  -6   1   8        8.60       13.81     14.59 o 
  -5   1   8      529.18      491.38     57.63 o 
  -4   1   8      472.12      504.16     34.89 o 
  -3   1   8      139.45      146.85     17.09 o 
  -2   1   8      197.88      168.62     14.24 o 
  -1   1   8      751.31      732.66     27.69 o 
   0   1   8        0.97        1.38      5.25 o 
   1   1   8        1.34        0.00      5.24 o 
   2   1   8     1570.05     1484.33    147.86 o 
   3   1   8      725.06      728.25     73.79 o 
   4   1   8       79.71       66.44     27.82 o 
   5   1   8       20.76       17.16     17.70 o 
   6   1   8       16.93       25.75     19.97 o 
  -6   2   8       94.93       62.89     22.22 o 
  -5   2   8       58.23       66.88     20.72 o 
  -4   2   8       45.73       43.94     15.94 o 
  -3   2   8        2.39        0.00      6.96 o 
  -2   2   8      989.29      920.93     35.75 o 
  -1   2   8     1120.06     1099.46     65.40 o 
   0   2   8     1060.33      961.42    138.54 o 
   1   2   8      140.04      118.12     17.22 o 
   2   2   8       39.09       38.17      9.61 o 
   3   2   8      119.50      111.04     14.62 o 
   4   2   8      530.73      533.54     85.07 o 
   5   2   8      564.60      546.94     92.85 o 
   6   2   8       64.39       73.91     23.89 o 
  -6   3   8      109.33      106.76     27.61 o 
  -5   3   8       51.08       52.53     19.19 o 
  -4   3   8      141.64      135.05     20.08 o 
  -3   3   8        6.43        2.31      8.42 o 
  -2   3   8       40.00       44.06     11.97 o 
  -1   3   8      891.08      928.61     31.10 o 
   0   3   8     1091.74      954.53    105.67 o 
   1   3   8      867.51      776.56     87.25 o 
   2   3   8        2.55        4.23      7.09 o 
   3   3   8       97.92       97.11     15.49 o 
   4   3   8      218.75      286.48     36.10 o 
   5   3   8      559.20      629.44     59.59 o 
   6   3   8        3.41        0.00     19.51 o 
  -6   4   8        5.39       13.60     18.94 o 
  -5   4   8      462.87      394.20     34.10 o 
  -4   4   8      416.17      372.86     30.34 o 
  -3   4   8      348.69      354.45     25.91 o 
  -2   4   8      139.22      151.59     17.31 o 
  -1   4   8      179.93      214.31     29.71 o 
   0   4   8       24.84       26.77      8.72 o 
   1   4   8     2337.92     2049.56    222.57 o 
   2   4   8        1.42       10.17      7.94 o 
   3   4   8       18.13       11.12     13.19 o 
   4   4   8      405.15      417.56     74.53 o 
   5   4   8       25.96       27.19     22.59 o 
  -6   5   8       77.99       50.60     19.09 o 
  -5   5   8        2.39        0.00     10.93 o 
  -4   5   8        2.91        8.55     11.88 o 
  -3   5   8      404.26      394.33     28.93 o 
  -2   5   8      222.65      263.75     26.29 o 
  -1   5   8      138.92      141.86     17.38 o 
   0   5   8     2537.21     2382.39     57.97 o 
   1   5   8      164.69      151.07     17.66 o 
   2   5   8      140.50      102.34     48.06 o 
   3   5   8      307.02      277.74     82.52 o 
   4   5   8      590.23      619.88    126.25 o 
   5   5   8       77.06       92.87     29.70 o 
  -6   6   8      141.99      148.92     25.81 o 
  -5   6   8        1.04        0.00     11.55 o 
  -4   6   8        0.53        1.94     11.12 o 
  -3   6   8       41.23       28.07     13.87 o 
  -2   6   8       11.82        8.40     11.58 o 
  -1   6   8      817.63      752.79     46.31 o 
   0   6   8      791.25      793.47     41.36 o 
   1   6   8       16.89        6.22     15.62 o 
   2   6   8        6.95        0.72     13.41 o 
   3   6   8       45.70       42.44     19.09 o 
   4   6   8      185.95      217.13    103.38 o 
  -5   7   8      313.12      286.44     32.69 o 
  -4   7   8      357.23      362.48     34.69 o 
  -3   7   8      148.76      159.77     25.09 o 
  -2   7   8       21.63       29.32     15.31 o 
  -1   7   8       32.23       27.68     18.59 o 
   0   7   8      129.46      150.28     29.26 o 
   1   7   8      185.77      196.83     28.00 o 
   2   7   8      133.34      109.66     26.84 o 
   3   7   8      178.11      147.31     76.54 o 
   4   7   8       37.46       26.66     27.16 o 
  -5   8   8      116.55      132.90     49.45 o 
  -4   8   8      342.28      369.77     63.54 o 
  -3   8   8      130.54      188.58     50.00 o 
  -2   8   8        2.64        2.04     15.88 o 
  -1   8   8       88.91       85.04     25.66 o 
   0   8   8       10.41       15.45     18.10 o 
   1   8   8       29.56       16.91     18.08 o 
   2   8   8      277.68      294.80    117.92 o 
   3   8   8       17.95       20.29     23.56 o 
  -4   9   8       33.26       24.14     37.00 o 
  -3   9   8       22.27       25.51     36.18 o 
  -2   9   8      506.36      619.42     74.01 o 
   0   9   8       44.59       35.02     37.07 o 
   1   9   8       46.49       60.23     30.97 o 
   2   9   8       25.34       51.79     28.41 o 
  -2  10   8       76.23       40.42     42.75 o 
  -1  10   8       80.02       66.55     45.08 o 
   0  10   8       87.88      102.94     49.32 o 
  -1  -9   9       10.18       12.05     21.99 o 
   0  -9   9       31.30       30.78     25.49 o 
   1  -9   9      175.68      153.08    105.04 o 
   2  -9   9       48.21       41.39     33.68 o 
   3  -9   9       13.20        1.72     23.08 o 
  -3  -8   9       33.40        0.00     47.40 o 
  -2  -8   9       17.70       24.03     22.25 o 
  -1  -8   9       50.87       42.45     33.08 o 
   0  -8   9      115.64       72.79     62.38 o 
   1  -8   9       20.83       23.49     21.54 o 
   2  -8   9        4.84        2.73     20.09 o 
   3  -8   9       40.74       58.57     39.37 o 
   4  -8   9       68.83       50.73     33.58 o 
  -3  -7   9        1.75        0.00     21.88 o 
  -2  -7   9      107.69       90.52     64.75 o 
  -1  -7   9      535.19      472.24    328.12 o 
   0  -7   9      145.45      171.56    123.21 o 
   1  -7   9       19.02       19.83     18.41 o 
   2  -7   9        0.29        6.00     18.47 o 
   3  -7   9        6.49        4.75     21.90 o 
   4  -7   9       56.17       62.62     23.94 o 
   5  -7   9      244.84      328.87    105.95 o 
  -4  -6   9       46.23       42.72     49.86 o 
  -3  -6   9       35.60       33.95     26.06 o 
  -2  -6   9        9.36       15.62     13.91 o 
  -1  -6   9        7.21        0.00     10.34 o 
   0  -6   9        2.54        0.00     11.41 o 
   1  -6   9      529.71      378.00    271.66 o 
   2  -6   9      280.56        1.56     29.13 o 
   3  -6   9       11.14       21.31     15.21 o 
   4  -6   9       37.41       21.32     24.14 o 
   5  -6   9       78.03       92.42     36.22 o 
  -5  -5   9        9.04       26.47     17.37 o 
  -4  -5   9       43.03       65.33     27.40 o 
  -3  -5   9      253.87      216.48    187.69 o 
  -2  -5   9      299.76      272.11     82.39 o 
  -1  -5   9        8.75        4.51      8.24 o 
   0  -5   9       31.93       21.53     10.10 o 
   1  -5   9      134.57      107.49     55.76 o 
   2  -5   9      906.43      840.18    334.52 o 
   3  -5   9        0.66        7.37     13.32 o 
   4  -5   9        8.53        9.72     14.93 o 
   5  -5   9      228.84      253.92     91.66 o 
   6  -5   9       87.15       94.44     64.43 o 
  -5  -4   9       18.85       21.86     13.58 o 
  -4  -4   9      109.02      101.43     45.00 o 
  -3  -4   9      109.74       96.36     92.75 o 
  -2  -4   9     1418.28     1462.60    259.71 o 
  -1  -4   9      249.88      325.56     43.56 o 
   0  -4   9        4.81        4.96      5.35 o 
   1  -4   9       84.35       76.37     23.88 o 
   2  -4   9        8.11        0.00      8.81 o 
   3  -4   9      161.26      143.34     50.08 o 
   4  -4   9      122.98      133.34     64.67 o 
   5  -4   9      246.40      321.81    115.47 o 
   6  -4   9       16.89        0.24     29.14 o 
  -5  -3   9       93.64      108.14     24.69 o 
  -4  -3   9        1.16        0.55      8.89 o 
  -3  -3   9       72.93       88.41     23.15 o 
  -2  -3   9        5.34        9.40      6.85 o 
  -1  -3   9      562.49      567.54     62.30 o 
   0  -3   9     1188.96     1234.62    196.78 o 
   1  -3   9      708.65      741.50    150.06 o 
   2  -3   9      100.59      105.47     25.46 o 
   3  -3   9       82.21       81.13     14.77 o 
   4  -3   9       17.14       19.28     11.55 o 
   5  -3   9       95.92      102.04     34.10 o 
   6  -3   9      105.30       53.41     59.03 o 
  -6  -2   9       66.79       99.32     30.37 o 
  -5  -2   9      367.81      409.51     40.83 o 
  -4  -2   9      228.12      290.08     29.14 o 
  -3  -2   9       56.96       60.35     11.43 o 
  -2  -2   9      131.35      149.66     20.38 o 
  -1  -2   9       44.91       47.43      7.32 o 
   0  -2   9       31.96       34.70      7.50 o 
   1  -2   9      822.40      776.55    128.70 o 
   2  -2   9      706.40      717.84    142.76 o 
   3  -2   9        3.38        5.09      9.12 o 
   4  -2   9        5.57        6.93      9.60 o 
   5  -2   9        2.31        2.45     15.67 o 
   6  -2   9       31.94       16.39     19.98 o 
  -6  -1   9       59.08       75.00     21.78 o 
  -5  -1   9       42.35       63.55     17.69 o 
  -4  -1   9      100.48      121.68     23.46 o 
  -3  -1   9       45.67       48.23     10.74 o 
  -2  -1   9      941.03      821.20     98.00 o 
  -1  -1   9      148.19      131.05     20.59 o 
   0  -1   9      108.67       99.78     19.95 o 
   1  -1   9        0.92        1.70      5.71 o 
   2  -1   9       25.75       33.81     10.00 o 
   3  -1   9     1049.86     1168.34    151.25 o 
   4  -1   9      492.30      526.21     90.24 o 
   5  -1   9        9.00        0.78     14.91 o 
   6  -1   9        6.47        1.11     17.53 o 
  -6   0   9       51.16       38.07     19.04 o 
  -5   0   9       17.23        7.94     11.52 o 
  -4   0   9        7.42        9.77      9.70 o 
  -3   0   9      248.92      251.47     20.32 o 
  -2   0   9     1538.11     1636.36     68.40 o 
  -1   0   9      767.39      587.31    127.98 o 
   0   0   9      112.07       90.97     16.43 o 
   1   0   9      732.82      627.18     67.05 o 
   2   0   9       71.05       72.70     13.03 o 
   3   0   9      948.24      991.76    141.70 o 
   4   0   9      129.36      122.24     30.17 o 
   5   0   9      102.95       71.71     40.25 o 
   6   0   9        1.30        0.00     16.31 o 
  -6   1   9      109.85       75.85     23.73 o 
  -5   1   9       39.67       47.35     18.03 o 
  -4   1   9        0.65        4.02     10.84 o 
  -3   1   9      760.18      726.63     68.64 o 
  -2   1   9      630.81      577.84     45.76 o 
  -1   1   9      440.83      424.48     22.96 o 
   0   1   9      455.85      402.70     59.76 o 
   1   1   9      425.03      383.53     41.52 o 
   2   1   9      267.28      283.01     39.87 o 
   3   1   9       29.57       27.37     11.88 o 
   4   1   9       48.54       28.44     19.32 o 
   5   1   9      303.65      204.73     79.64 o 
   6   1   9      284.91      281.42    109.19 o 
  -6   2   9       25.21       15.21     15.57 o 
  -5   2   9       28.73       14.29     13.71 o 
  -4   2   9       11.61       13.02     12.21 o 
  -3   2   9       22.29        6.12     10.35 o 
  -2   2   9       41.29       23.28     11.73 o 
  -1   2   9      214.46      174.01     17.24 o 
   0   2   9      306.80      295.27     35.54 o 
   1   2   9      282.52      261.27     36.10 o 
   2   2   9      675.05      627.32     71.32 o 
   3   2   9       94.50       79.13     15.49 o 
   4   2   9      148.00      126.83     35.17 o 
   5   2   9      147.95      121.80     33.37 o 
   6   2   9      528.02      477.69    127.49 o 
  -6   3   9       74.51       67.74     24.32 o 
  -5   3   9        0.81        0.00     10.95 o 
  -4   3   9       81.48       70.34     20.35 o 
  -3   3   9      354.63      297.40     32.60 o 
  -2   3   9      736.55      703.49     43.90 o 
  -1   3   9      174.57      165.12     15.11 o 
   0   3   9       27.57       26.70      9.01 o 
   1   3   9      395.03      357.67     45.14 o 
   2   3   9      681.93      639.20     70.64 o 
   3   3   9       69.66       74.36     17.44 o 
   4   3   9       51.21       70.30     25.04 o 
   5   3   9       80.84      114.96     28.51 o 
  -6   4   9       26.10       27.77     19.59 o 
  -5   4   9      118.22       98.66     25.15 o 
  -4   4   9       66.90       73.26     21.16 o 
  -3   4   9       22.22       12.99     13.04 o 
  -2   4   9      199.22      209.80     22.64 o 
  -1   4   9      624.73      657.91     33.99 o 
   0   4   9       16.27       11.19      7.85 o 
   1   4   9       40.55       38.13     11.16 o 
   2   4   9       29.62       40.59     12.21 o 
   3   4   9      327.73      306.92     46.26 o 
   4   4   9       41.47       47.40     21.23 o 
   5   4   9        0.66       10.37     19.10 o 
  -6   5   9      143.86      129.46     31.58 o 
  -5   5   9      529.92      515.24     48.44 o 
  -4   5   9        1.15        0.00     11.94 o 
  -3   5   9      151.55      117.67     19.96 o 
  -2   5   9      261.26      305.12     34.58 o 
  -1   5   9      816.78      813.53     40.16 o 
   0   5   9      601.20      600.90     27.45 o 
   1   5   9      116.07       92.62     21.35 o 
   2   5   9      331.19      291.98    109.78 o 
   3   5   9      300.79      214.76     90.22 o 
   4   5   9        1.49        1.23     17.14 o 
  -5   6   9       73.90       74.94     19.88 o 
  -4   6   9        4.33        5.11     11.83 o 
  -3   6   9        1.39        3.03     11.36 o 
  -2   6   9      335.20      350.63     31.40 o 
  -1   6   9      208.22      221.77     26.89 o 
   0   6   9       56.58       61.35     18.27 o 
   1   6   9      262.76      191.13     32.76 o 
   2   6   9      490.86      305.34    115.22 o 
   3   6   9      640.65      640.13    202.35 o 
   4   6   9       91.77      104.84     26.33 o 
  -5   7   9       57.21       74.72     21.72 o 
  -4   7   9        0.66        0.00     11.82 o 
  -3   7   9      204.11      196.37     27.31 o 
  -2   7   9     1261.75     1285.63     54.57 o 
  -1   7   9      604.98      615.75     47.32 o 
   0   7   9      264.16      217.82     44.29 o 
   1   7   9       89.83      158.98     32.65 o 
   2   7   9       85.91       66.51     40.62 o 
   3   7   9      235.39      220.30     62.16 o 
  -4   8   9      108.25      140.97     47.33 o 
  -3   8   9        9.53        3.57     18.83 o 
  -2   8   9      215.61      227.09     36.17 o 
  -1   8   9      295.30      271.38     46.55 o 
   0   8   9      239.23      210.90     36.67 o 
   1   8   9      206.34      255.56     40.42 o 
   2   8   9        0.70        1.94     19.95 o 
  -3   9   9       52.24       32.97     37.48 o 
  -2   9   9        7.99        4.17     33.52 o 
  -1   9   9        2.04        5.81     35.29 o 
   0   9   9      253.43      229.00     59.85 o 
   1   9   9      314.85      414.50     68.67 o 
   0  -9  10       28.05       49.45     27.80 o 
   1  -9  10       10.63        2.25     22.13 o 
   2  -9  10        1.02       21.16     24.21 o 
  -2  -8  10        5.46        6.34     22.12 o 
  -1  -8  10       42.57       47.10     25.65 o 
   0  -8  10      113.16      128.26     97.25 o 
   1  -8  10       27.95       13.08     28.88 o 
   2  -8  10        4.71       22.60     21.54 o 
   3  -8  10        6.98        3.18     34.00 o 
  -3  -7  10       63.23       90.36     55.95 o 
  -2  -7  10      175.55      135.86    123.76 o 
  -1  -7  10      120.68       52.71     50.26 o 
   0  -7  10        3.60        0.00     17.42 o 
   1  -7  10        1.81       10.41     19.80 o 
   2  -7  10       61.92       53.69     44.92 o 
   3  -7  10      187.28      115.87     82.11 o 
   4  -7  10       80.11       70.74     63.24 o 
  -4  -6  10        0.30       13.24     25.00 o 
  -3  -6  10       13.40       25.18     21.60 o 
  -2  -6  10      212.15      128.77    113.52 o 
  -1  -6  10      191.19      178.96     77.37 o 
   0  -6  10       27.65       23.10     15.67 o 
   1  -6  10       12.98        4.86     13.57 o 
   2  -6  10        4.61       14.05     15.43 o 
   3  -6  10      371.17      311.54    210.42 o 
   4  -6  10      183.18      184.23    152.02 o 
   5  -6  10        6.29        7.64     19.08 o 
  -4  -5  10        2.04        0.00     25.03 o 
  -3  -5  10        0.44        0.00     16.49 o 
  -2  -5  10       30.41       64.41     25.17 o 
  -1  -5  10      198.77      205.13    101.38 o 
   0  -5  10      848.25     1000.39    257.97 o 
   1  -5  10        5.13        5.35      9.67 o 
   2  -5  10      135.77       69.79     42.29 o 
   3  -5  10       19.34       17.24     15.05 o 
   4  -5  10      123.59      161.09    118.23 o 
   5  -5  10        2.43        0.00     17.99 o 
  -5  -4  10       20.07       36.44     15.29 o 
  -4  -4  10      266.75      339.83     24.57 o 
  -3  -4  10        0.94        5.77     11.52 o 
  -2  -4  10      105.17       92.47     25.50 o 
  -1  -4  10      389.70      407.76     79.29 o 
   0  -4  10     1189.59     1225.04    329.11 o 
   1  -4  10        7.05        1.11      9.79 o 
   2  -4  10        5.83        5.06     10.47 o 
   3  -4  10      184.82      197.61     76.64 o 
   4  -4  10       65.62       87.01     20.81 o 
   5  -4  10       15.93        0.00     18.30 o 
  -5  -3  10       63.26       83.99     21.96 o 
  -4  -3  10      473.59      616.54     32.66 o 
  -3  -3  10      144.08      164.25     39.65 o 
  -2  -3  10        0.84        1.29      9.09 o 
  -1  -3  10      332.65      334.74     72.46 o 
   0  -3  10       47.20       51.22     15.20 o 
   1  -3  10        0.68        0.00      7.02 o 
   2  -3  10      114.83      111.32     27.82 o 
   3  -3  10      928.83     1022.60    218.20 o 
   4  -3  10      381.15      414.21     57.55 o 
   5  -3  10        0.50        0.00     16.21 o 
  -5  -2  10       53.90       42.54     18.26 o 
  -4  -2  10      130.32      158.62     23.53 o 
  -3  -2  10       19.33       12.83      7.03 o 
  -2  -2  10       36.02       20.58      7.57 o 
  -1  -2  10     1279.69     1138.54    305.54 o 
   0  -2  10      535.31      481.75    132.94 o 
   1  -2  10       67.13       45.55     12.97 o 
   2  -2  10       27.19       10.95     10.51 o 
   3  -2  10      167.42      169.70     27.00 o 
   4  -2  10      291.43      307.58     54.58 o 
   5  -2  10      202.89      277.84     99.57 o 
   6  -2  10       80.84       80.51     51.80 o 
  -6  -1  10       80.10       85.43     29.96 o 
  -5  -1  10      371.71      473.53     45.69 o 
  -4  -1  10       93.39      141.24     25.31 o 
  -3  -1  10      579.76      649.29     50.42 o 
  -2  -1  10      172.96      183.25     17.85 o 
  -1  -1  10      771.70      625.37    186.48 o 
   0  -1  10      418.80      400.76    108.30 o 
   1  -1  10      276.37      289.01     55.08 o 
   2  -1  10        3.33        2.86      9.42 o 
   3  -1  10      165.61      200.14     29.14 o 
   4  -1  10       13.47       13.64     11.59 o 
   5  -1  10      207.11      235.16    102.81 o 
   6  -1  10      103.08      103.49     49.33 o 
  -6   0  10       18.67       23.70     17.06 o 
  -5   0  10      159.48      169.01     33.79 o 
  -4   0  10      169.60      176.73     24.58 o 
  -3   0  10      709.24      698.15     70.21 o 
  -2   0  10      443.42      440.84     31.98 o 
  -1   0  10      202.75      173.39     29.21 o 
   0   0  10       13.15       10.93      8.09 o 
   1   0  10      460.30      451.12     93.55 o 
   2   0  10      493.76      503.75     72.19 o 
   3   0  10      564.84      538.63     89.36 o 
   4   0  10       47.18       50.81     14.42 o 
   5   0  10        9.64        9.06     17.15 o 
  -6   1  10       10.39        8.76     20.25 o 
  -5   1  10       22.55       20.93     19.63 o 
  -4   1  10       36.43       32.54     14.68 o 
  -3   1  10     1391.00     1383.43     58.23 o 
  -2   1  10      607.98      545.72     36.37 o 
  -1   1  10      103.18       78.24     17.80 o 
   0   1  10       82.27       51.13     26.29 o 
   1   1  10        6.82        0.00      7.62 o 
   2   1  10      450.30      413.66     61.83 o 
   3   1  10      455.00      433.48     72.79 o 
   4   1  10      151.27      135.40     55.82 o 
   5   1  10       46.31       38.65     21.04 o 
  -6   2  10       40.41       53.90     28.59 o 
  -5   2  10       32.71       31.03     17.57 o 
  -4   2  10       49.81       42.29     17.17 o 
  -3   2  10       44.41       44.75     16.36 o 
  -2   2  10      414.21      421.72     48.94 o 
  -1   2  10      604.16      566.88     39.47 o 
   0   2  10      738.53      722.86     44.88 o 
   1   2  10       67.33       64.58     19.09 o 
   2   2  10       66.78       64.29     14.10 o 
   3   2  10        0.86        6.40     10.15 o 
   4   2  10      772.81      588.90    368.88 o 
   5   2  10      102.78      108.69     45.40 o 
  -6   3  10       63.64       63.51     23.62 o 
  -5   3  10       35.89       36.27     23.56 o 
  -4   3  10      270.27      240.00     33.05 o 
  -3   3  10       26.82       39.18     16.55 o 
  -2   3  10       50.60       70.56     20.42 o 
  -1   3  10      199.75      186.08     27.96 o 
   0   3  10     1310.89     1334.17     97.38 o 
   1   3  10       75.25       76.33     21.73 o 
   2   3  10      191.95      139.53     46.10 o 
   3   3  10       26.33       28.14     14.59 o 
   4   3  10      241.53      286.36     38.79 o 
   5   3  10        0.52        0.00     18.92 o 
  -5   4  10      111.51       79.84     25.17 o 
  -4   4  10      834.13      817.21     55.09 o 
  -3   4  10      187.96      166.85     28.89 o 
  -2   4  10      119.00       99.62     23.09 o 
  -1   4  10      212.44      248.63     25.13 o 
   0   4  10      883.49      964.12     42.91 o 
   1   4  10      511.51      500.34     34.43 o 
   2   4  10       18.05       31.61     15.19 o 
   3   4  10      460.64      497.64     55.81 o 
   4   4  10      132.14      180.65     35.24 o 
  -5   5  10       71.92       60.73     23.61 o 
  -4   5  10      198.49      210.34     34.90 o 
  -3   5  10        3.31       10.64     11.51 o 
  -2   5  10       34.43       13.55     12.08 o 
  -1   5  10       75.95       93.59     19.37 o 
   0   5  10      550.64      510.35     34.53 o 
   1   5  10       27.61       31.58     15.56 o 
   2   5  10       10.80        7.35     16.08 o 
   3   5  10      334.46      259.81    103.16 o 
   4   5  10       60.07       64.78     27.64 o 
  -5   6  10       16.63        9.97     16.71 o 
  -4   6  10      234.68      252.57     30.87 o 
  -3   6  10      105.03       98.05     20.90 o 
  -2   6  10       38.42       44.32     16.22 o 
  -1   6  10      131.13      198.17     26.78 o 
   0   6  10      185.36      198.73     27.44 o 
   1   6  10       32.36       21.76     20.08 o 
   2   6  10      131.00      143.12     32.83 o 
   3   6  10      133.58      104.87     39.01 o 
  -4   7  10      182.99      141.81     38.71 o 
  -3   7  10      238.96      262.65     38.65 o 
  -2   7  10      177.65      185.43     27.84 o 
  -1   7  10       33.97       33.14     21.23 o 
   0   7  10       73.67       66.06     25.39 o 
   1   7  10       72.66       93.94     28.84 o 
   2   7  10      176.60      207.96     41.83 o 
   3   7  10        0.51        0.00     19.34 o 
  -4   8  10        3.25        0.00     32.97 o 
  -3   8  10      515.84      499.43     58.99 o 
  -2   8  10      296.62      316.07     63.92 o 
  -1   8  10        7.40        6.10     18.66 o 
   0   8  10       15.22        3.71     18.73 o 
   1   8  10      329.82      370.24    114.77 o 
   2   8  10      172.71      156.83     53.80 o 
  -2   9  10       96.75       89.81     47.47 o 
  -1   9  10       85.96       75.58     44.19 o 
   0   9  10       18.79       26.77     24.00 o 
  -1  -8  11       43.70       44.53     52.72 o 
   0  -8  11       14.54        0.00     29.75 o 
   1  -8  11        0.41       10.93     37.56 o 
   2  -8  11        3.12       22.54     37.38 o 
  -2  -7  11       67.74       41.13     36.99 o 
  -1  -7  11      219.11      256.65    189.66 o 
   0  -7  11       58.57        1.09     33.87 o 
   1  -7  11        2.05        4.47     29.76 o 
   2  -7  11        1.03        0.00     15.96 o 
   3  -7  11        2.12        0.00     17.93 o 
  -3  -6  11       41.80       20.28     24.57 o 
  -2  -6  11       23.34       16.26     21.71 o 
  -1  -6  11        0.66        0.00     15.39 o 
   0  -6  11        9.46        8.47     11.11 o 
   1  -6  11      300.28      288.20    137.88 o 
   2  -6  11        6.42       10.35     13.80 o 
   3  -6  11       36.10       27.39     24.22 o 
   4  -6  11       70.46       47.37     64.67 o 
  -4  -5  11        2.35       14.98     27.98 o 
  -3  -5  11      187.18       73.83     72.43 o 
  -2  -5  11       74.20       48.82     39.33 o 
  -1  -5  11        4.03        4.73      8.79 o 
   0  -5  11       50.73       45.62     15.44 o 
   1  -5  11       21.55       21.58     13.25 o 
   2  -5  11       34.54       45.41     18.42 o 
   3  -5  11       52.87       60.06     21.64 o 
   4  -5  11       11.69        0.00     18.60 o 
   5  -5  11       11.35       16.76     28.01 o 
  -4  -4  11       11.52       16.18     19.29 o 
  -3  -4  11      173.98      267.92     50.55 o 
  -2  -4  11      414.65      330.25    147.68 o 
  -1  -4  11      123.05       98.70     31.40 o 
   0  -4  11       89.57       62.56     32.12 o 
   1  -4  11       51.02       23.10     23.79 o 
   2  -4  11      300.11      224.26     99.34 o 
   3  -4  11       33.07       62.67     21.67 o 
   4  -4  11       34.95       36.62     21.91 o 
   5  -4  11       27.39       32.71     21.82 o 
  -5  -3  11        1.05        9.53     11.90 o 
  -4  -3  11        3.02        4.06      9.01 o 
  -3  -3  11      151.77      228.86     33.30 o 
  -2  -3  11       74.30       70.02     19.12 o 
  -1  -3  11        0.86        1.67      6.92 o 
   0  -3  11       31.87       18.21      8.95 o 
   1  -3  11      251.16      197.27     67.26 o 
   2  -3  11      455.14      500.59     97.37 o 
   3  -3  11      133.06      152.87     41.10 o 
   4  -3  11        0.60        1.32     11.96 o 
   5  -3  11        4.72        0.00     17.37 o 
  -5  -2  11       27.89       58.48     20.79 o 
  -4  -2  11        8.36       18.32     11.54 o 
  -3  -2  11      361.67      375.26     35.54 o 
  -2  -2  11      179.68      177.07     16.96 o 
  -1  -2  11       11.40        6.62      7.29 o 
   0  -2  11      111.58       87.56     29.96 o 
   1  -2  11      456.57      390.39     88.40 o 
   2  -2  11      756.92      734.81    161.36 o 
   3  -2  11      110.93      137.90     35.33 o 
   4  -2  11        1.85        0.00      9.94 o 
   5  -2  11        5.35        0.00     18.37 o 
  -5  -1  11       15.16        0.00     14.57 o 
  -4  -1  11        3.51        0.11      8.60 o 
  -3  -1  11      183.45      201.19     24.24 o 
  -2  -1  11      947.70      957.37     37.80 o 
  -1  -1  11       37.03       36.66     12.63 o 
   0  -1  11       39.33       36.63     11.85 o 
   1  -1  11       12.42        4.65      9.17 o 
   2  -1  11        6.13        0.31      9.93 o 
   3  -1  11      173.74      218.52     30.75 o 
   4  -1  11      286.90      321.37     52.12 o 
   5  -1  11        0.39        0.00     17.33 o 
  -5   0  11        0.35        8.07     12.58 o 
  -4   0  11        5.29       10.00     11.22 o 
  -3   0  11      180.65      179.31     23.85 o 
  -2   0  11     1074.23     1206.33     51.84 o 
  -1   0  11      589.04      644.59     48.94 o 
   0   0  11      466.91      396.07     89.17 o 
   1   0  11       36.52       26.25     11.57 o 
   2   0  11       47.24       34.43     13.51 o 
   3   0  11      509.32      522.38     87.83 o 
   4   0  11      419.95      427.53     75.21 o 
   5   0  11      121.95       80.67     49.84 o 
  -5   1  11       34.03       40.05     17.90 o 
  -4   1  11       13.06       16.66     13.03 o 
  -3   1  11        8.43        2.53      9.73 o 
  -2   1  11       85.05       61.72     17.37 o 
  -1   1  11      432.91      419.09     41.62 o 
   0   1  11      663.39      680.43     44.20 o 
   1   1  11       71.53       85.99     17.69 o 
   2   1  11       95.35      120.72     17.57 o 
   3   1  11       40.69       50.13     14.20 o 
   4   1  11        3.18        5.29     15.24 o 
   5   1  11       52.16       30.88     21.97 o 
  -5   2  11      129.83      123.73     27.49 o 
  -4   2  11      280.51      265.17     53.08 o 
  -3   2  11       70.09       61.41     18.78 o 
  -2   2  11       20.45       19.15     13.64 o 
  -1   2  11       16.72        9.86     11.93 o 
   0   2  11        1.91        6.87     12.16 o 
   1   2  11      354.71      332.41     67.40 o 
   2   2  11      848.11      791.10    110.31 o 
   3   2  11       51.05       52.84     14.79 o 
   4   2  11        8.54       32.16     19.76 o 
   5   2  11       17.54       25.83     20.91 o 
  -5   3  11        0.61        0.00     13.83 o 
  -4   3  11       64.95       69.14     22.33 o 
  -3   3  11      389.43      348.14     37.74 o 
  -2   3  11      831.53      764.82     49.91 o 
  -1   3  11       23.95       33.07     16.75 o 
   0   3  11      142.48      105.43     24.98 o 
   1   3  11        4.56        6.89     11.96 o 
   2   3  11      260.21      255.06     61.74 o 
   3   3  11      287.03      265.21    102.98 o 
   4   3  11       91.77       97.75     33.97 o 
  -5   4  11       14.81        2.43     16.18 o 
  -4   4  11       29.08       13.76     16.11 o 
  -3   4  11       74.93       50.13     19.85 o 
  -2   4  11      769.99      717.13     51.15 o 
  -1   4  11      423.21      453.79     44.01 o 
   0   4  11        9.55       10.51     11.31 o 
   1   4  11      401.18      416.84     37.26 o 
   2   4  11      170.63      122.66     23.21 o 
   3   4  11       39.27       35.50     21.79 o 
   4   4  11       17.55        9.32     20.32 o 
  -5   5  11      122.59       82.01     27.29 o 
  -4   5  11       27.91       16.03     18.03 o 
  -3   5  11        1.77        3.83     14.55 o 
  -2   5  11       39.78       55.47     16.72 o 
  -1   5  11        4.94        4.38     11.54 o 
   0   5  11       79.12       72.16     18.79 o 
   1   5  11      515.12      510.36     38.31 o 
   2   5  11      151.68      200.75     36.56 o 
   3   5  11       40.92       38.17     22.41 o 
  -4   6  11       12.88       13.09     17.53 o 
  -3   6  11      197.34      166.47     33.53 o 
  -2   6  11      432.17      465.48     35.75 o 
  -1   6  11        0.69        0.38     12.75 o 
   0   6  11        9.38        1.54     13.69 o 
   1   6  11        2.08        0.00     19.08 o 
   2   6  11      203.43      231.39     58.76 o 
   3   6  11      104.53       74.00     34.48 o 
  -4   7  11        6.24        2.36     14.29 o 
  -3   7  11      183.76      209.22     29.28 o 
  -2   7  11      355.92      399.41     64.07 o 
  -1   7  11      136.63      134.34     39.30 o 
   0   7  11       34.92       77.69     26.88 o 
   1   7  11        3.90       13.71     21.48 o 
   2   7  11        1.05        0.49     20.08 o 
  -3   8  11       44.84       27.18     25.31 o 
  -2   8  11        5.61        0.00     18.84 o 
  -1   8  11      201.28      231.80     39.60 o 
   0   8  11      235.04      218.05     39.56 o 
   1   8  11       54.06       41.77     26.29 o 
  -1  -7  12        2.70        0.00     13.78 o 
   0  -7  12       11.17       14.57     15.65 o 
   1  -7  12        1.64        7.08     17.06 o 
   2  -7  12       17.17       37.76     21.59 o 
  -2  -6  12      129.21        0.00     33.36 o 
  -1  -6  12      164.18      220.56     76.43 o 
   0  -6  12        7.16        4.38     12.05 o 
   1  -6  12       46.73       18.78     35.69 o 
   2  -6  12        2.39        0.00     16.19 o 
   3  -6  12      210.00      228.77    188.58 o 
  -2  -5  12       66.80       41.82     25.54 o 
  -1  -5  12      225.95      225.68     72.33 o 
   0  -5  12      192.74      234.41     89.17 o 
   1  -5  12       15.67        6.64     13.53 o 
   2  -5  12        1.68        7.20     17.72 o 
   3  -5  12       13.48       24.05     23.42 o 
   4  -5  12       10.18        0.00     20.85 o 
  -4  -4  12       26.76       13.06     24.35 o 
  -3  -4  12        4.08       25.72     23.87 o 
  -2  -4  12       21.64       24.93     15.51 o 
  -1  -4  12       74.85       66.47     19.63 o 
   0  -4  12       68.45       68.70     35.59 o 
   1  -4  12       38.60       45.95     19.22 o 
   2  -4  12      553.27      576.89    185.61 o 
   3  -4  12       29.21       14.35     22.56 o 
   4  -4  12       14.51       22.33     26.75 o 
  -4  -3  12       98.21      151.51     28.80 o 
  -3  -3  12       58.39       48.43     27.36 o 
  -2  -3  12      111.86      133.84     18.34 o 
  -1  -3  12        7.39        6.49      8.21 o 
   0  -3  12      104.21       79.33     27.04 o 
   1  -3  12      148.44      136.46     47.10 o 
   2  -3  12      440.52      525.62    131.67 o 
   3  -3  12       79.61       90.37     37.32 o 
   4  -3  12       91.88       47.28     38.17 o 
  -4  -2  12       40.47       28.83     12.26 o 
  -3  -2  12       39.47       35.00     11.09 o 
  -2  -2  12        5.59        8.57      8.50 o 
  -1  -2  12        6.16        7.51      8.78 o 
   0  -2  12       51.77       35.79     12.67 o 
   1  -2  12      400.55      440.69    102.04 o 
   2  -2  12        3.09        0.00      9.62 o 
   3  -2  12       16.90       24.80     15.00 o 
   4  -2  12       66.11       65.09     20.72 o 
  -5  -1  12      101.75       99.81     22.23 o 
  -4  -1  12      328.49      344.94     31.30 o 
  -3  -1  12      132.95      183.94     20.86 o 
  -2  -1  12        3.33        0.33      7.76 o 
  -1  -1  12       14.68        6.92      8.90 o 
   0  -1  12      508.68      482.09    102.64 o 
   1  -1  12      510.30      558.89    114.16 o 
   2  -1  12        0.70        1.62     10.01 o 
   3  -1  12        1.21        2.53     11.21 o 
   4  -1  12      123.36      146.89     30.21 o 
   5  -1  12       46.56       50.19     24.03 o 
  -5   0  12        1.00        6.45     13.01 o 
  -4   0  12      375.57      373.76     34.53 o 
  -3   0  12      351.22      322.71     64.95 o 
  -2   0  12      164.16      164.85     21.14 o 
  -1   0  12        1.95        0.00      8.19 o 
   0   0  12       71.12      101.32     19.03 o 
   1   0  12       33.12       36.61     14.02 o 
   2   0  12       75.01       70.79     18.61 o 
   3   0  12      233.79      260.72     41.20 o 
   4   0  12       74.05       60.82     25.55 o 
  -5   1  12       24.31       25.03     16.78 o 
  -4   1  12       15.31       14.41     13.82 o 
  -3   1  12      260.89      313.36     52.22 o 
  -2   1  12      278.48      266.86     30.91 o 
  -1   1  12      241.80      262.78     31.47 o 
   0   1  12       63.43      100.74     19.28 o 
   1   1  12        4.18        0.00      8.95 o 
   2   1  12      115.71      103.06     21.15 o 
   3   1  12      273.44      257.11     43.75 o 
   4   1  12       65.61       93.62     32.09 o 
  -5   2  12       25.24       17.55     16.41 o 
  -4   2  12        2.15        6.50     12.93 o 
  -3   2  12        0.58        0.00     11.34 o 
  -2   2  12       40.32       45.35     17.62 o 
  -1   2  12      405.22      412.96     38.95 o 
   0   2  12       28.31       19.07     14.68 o 
   1   2  12       12.31       20.47     15.84 o 
   2   2  12      127.57      137.68     29.55 o 
   3   2  12        4.63        0.48     10.31 o 
   4   2  12        0.54        0.00     16.87 o 
  -5   3  12      149.83      160.25     33.54 o 
  -4   3  12       97.77      105.76     26.65 o 
  -3   3  12       60.26       69.49     22.73 o 
  -2   3  12      181.51      197.04     31.77 o 
  -1   3  12        1.43        0.00     11.31 o 
   0   3  12       82.77       73.89     24.11 o 
   1   3  12      816.13      834.86     41.90 o 
   2   3  12      430.60      427.05     69.00 o 
   3   3  12        2.63       17.08     18.33 o 
   4   3  12        0.60        6.46     17.25 o 
  -4   4  12      285.84      268.05     39.23 o 
  -3   4  12      290.37      319.54     40.77 o 
  -2   4  12       16.09       13.94     15.33 o 
  -1   4  12       33.17        3.05     13.22 o 
   0   4  12       21.70       15.21     13.65 o 
   1   4  12      258.82      240.05     29.73 o 
   2   4  12      418.36      442.27     39.43 o 
   3   4  12      268.66      170.95     79.30 o 
  -4   5  12      246.78      196.59     36.95 o 
  -3   5  12       81.54       76.69     26.46 o 
  -2   5  12       93.22      127.17     30.15 o 
  -1   5  12       99.15      107.89     21.48 o 
   0   5  12       15.55       21.47     15.10 o 
   1   5  12       44.33       44.47     18.96 o 
   2   5  12      153.19      176.40     35.94 o 
   3   5  12      113.87       65.62     41.67 o 
  -3   6  12       23.66       21.19     18.92 o 
  -2   6  12       84.69       56.43     23.93 o 
  -1   6  12       43.87       39.50     17.55 o 
   0   6  12      189.43      198.42     29.54 o 
   1   6  12        0.69        0.00     19.50 o 
   2   6  12       23.57       21.37     24.70 o 
  -3   7  12       13.29       22.63     17.81 o 
  -2   7  12       33.96       31.92     19.13 o 
  -1   7  12      153.54      177.91     35.23 o 
   0   7  12      168.36      159.33     36.07 o 
   1   7  12      185.16      120.37     34.02 o 
  -1  -6  13        2.86        0.00     10.68 o 
   0  -6  13       15.50       17.23     14.01 o 
   1  -6  13       47.08       40.92     29.56 o 
   2  -6  13      162.35      148.11     98.35 o 
  -2  -5  13      205.22        0.00     36.87 o 
  -1  -5  13        2.64        3.15      9.64 o 
   0  -5  13       17.35       12.81     13.78 o 
   1  -5  13       57.19       38.30     29.69 o 
   2  -5  13      215.37      225.05    149.79 o 
   3  -5  13      166.34      205.44    188.82 o 
  -3  -4  13      111.18      152.12     46.10 o 
  -2  -4  13      126.77      184.95     48.50 o 
  -1  -4  13       43.77       58.90     23.31 o 
   0  -4  13       16.98        1.99     14.41 o 
   1  -4  13       15.99        5.34     15.91 o 
   2  -4  13      119.88      106.88     64.40 o 
   3  -4  13       52.25       25.63     78.39 o 
  -3  -3  13       16.50       26.68     26.20 o 
  -2  -3  13       21.76       24.67      9.56 o 
  -1  -3  13       31.79       43.09     12.23 o 
   0  -3  13       24.97       37.40     12.69 o 
   1  -3  13      235.44      240.94     61.04 o 
   2  -3  13      104.88       75.21     82.22 o 
   3  -3  13       12.57        5.33     21.07 o 
   4  -3  13       41.44       48.56     29.72 o 
  -4  -2  13       91.14      117.40     19.22 o 
  -3  -2  13      129.01      140.39     17.67 o 
  -2  -2  13       17.65       10.43      9.15 o 
  -1  -2  13       33.66       24.63     10.75 o 
   0  -2  13       37.83       39.90     13.52 o 
   1  -2  13      275.32      327.27     63.33 o 
   2  -2  13       21.75       21.92     13.86 o 
   3  -2  13       60.00       49.47     27.52 o 
   4  -2  13        1.08        0.00     15.78 o 
  -4  -1  13      163.84      218.51     27.25 o 
  -3  -1  13      114.25      145.23     19.75 o 
  -2  -1  13       95.31       97.09     17.17 o 
  -1  -1  13      225.30      266.25     26.15 o 
   0  -1  13       27.82       44.49     14.81 o 
   1  -1  13        5.01        3.18     10.25 o 
   2  -1  13      125.56      115.96     24.41 o 
   3  -1  13      235.63      215.24     48.29 o 
   4  -1  13       33.88       43.13     18.95 o 
  -4   0  13        9.64        7.04     13.02 o 
  -3   0  13       57.15       45.53     14.32 o 
  -2   0  13      180.42      197.19     23.86 o 
  -1   0  13      368.30      419.96     32.46 o 
   0   0  13      212.60      262.30     31.79 o 
   1   0  13        1.99        0.00     10.75 o 
   2   0  13        5.30        0.00     11.24 o 
   3   0  13       68.07       58.00     18.04 o 
   4   0  13       44.33       45.04     19.20 o 
  -4   1  13       13.32       18.77     14.92 o 
  -3   1  13       43.57       42.18     17.80 o 
  -2   1  13        7.92       10.86     13.41 o 
  -1   1  13      299.07      303.91     50.89 o 
   0   1  13       92.44      101.97     20.92 o 
   1   1  13       42.03       44.72     16.47 o 
   2   1  13      325.21      343.05     86.00 o 
   3   1  13       59.77       84.61     23.30 o 
   4   1  13       55.13       42.08     22.52 o 
  -4   2  13        6.61       13.29     15.82 o 
  -3   2  13      135.15      131.26     28.00 o 
  -2   2  13      192.10      206.91     32.21 o 
  -1   2  13       11.85        0.00     13.17 o 
   0   2  13      116.32      104.00     26.17 o 
   1   2  13       98.34       92.52     21.88 o 
   2   2  13      342.59      352.41     55.76 o 
   3   2  13       22.73       37.09     15.76 o 
  -4   3  13        6.10       17.11     17.76 o 
  -3   3  13      139.65      137.81     30.20 o 
  -2   3  13      293.36      308.37     38.99 o 
  -1   3  13       95.67       95.90     26.21 o 
   0   3  13      131.30      118.71     29.25 o 
   1   3  13       62.14       56.11     23.07 o 
   2   3  13       39.75       44.42     16.12 o 
   3   3  13       92.34       66.49     38.18 o 
  -4   4  13       17.54       14.77     17.87 o 
  -3   4  13        0.41        2.98     15.43 o 
  -2   4  13       11.75        6.89     16.42 o 
  -1   4  13       29.99       58.24     22.93 o 
   0   4  13      349.82      391.47     46.60 o 
   1   4  13      294.19      300.95     32.84 o 
   2   4  13       44.28       34.07     18.69 o 
  -3   5  13      113.32       82.13     27.96 o 
  -2   5  13       61.76       25.97     19.58 o 
  -1   5  13        3.42        9.17     16.96 o 
   0   5  13       50.11       41.72     20.20 o 
   1   5  13      166.35      170.54     30.97 o 
   2   5  13       39.72       49.05     27.61 o 
  -2   6  13       88.37       57.64     25.51 o 
  -1   6  13       12.93        8.92     16.08 o 
   0   6  13       26.04       43.33     20.95 o 
   1   6  13        5.99        0.00     19.31 o 
  -1  -5  14       13.44       17.07     13.07 o 
   0  -5  14      266.01      258.70    142.00 o 
   1  -5  14      239.56      254.32    153.35 o 
  -1  -4  14       65.06       69.34     34.37 o 
   0  -4  14       53.23       45.06     24.86 o 
   1  -4  14      154.22      173.88    120.28 o 
   2  -4  14      206.50      216.41    164.74 o 
  -2  -3  14        6.81       12.27     11.60 o 
  -1  -3  14        0.43        2.65     11.03 o 
   0  -3  14        0.28        0.00     12.67 o 
   1  -3  14        1.68       15.25     17.37 o 
   2  -3  14       44.18       27.32     25.27 o 
   3  -3  14       66.83       53.97     41.01 o 
  -3  -2  14       24.32       26.06     12.80 o 
  -2  -2  14       62.34       94.21     19.41 o 
  -1  -2  14      132.70      147.30     24.25 o 
   0  -2  14       34.06       49.40     17.54 o 
   1  -2  14       51.67       58.36     20.37 o 
   2  -2  14        6.29       18.04     17.17 o 
   3  -2  14       19.44       23.27     20.27 o 
  -3  -1  14       86.05       88.47     20.36 o 
  -2  -1  14        3.75        7.51     12.37 o 
  -1  -1  14       22.54       34.00     15.64 o 
   0  -1  14      324.11      375.26     42.92 o 
   1  -1  14      129.99      141.37     57.56 o 
   2  -1  14        1.64        7.79     17.41 o 
   3  -1  14        9.25        6.67     17.78 o 
  -3   0  14        1.06        2.79     13.11 o 
  -2   0  14        4.88        2.61     12.21 o 
  -1   0  14       34.84       41.63     17.04 o 
   0   0  14      148.28      167.77     30.37 o 
   1   0  14      127.03      140.12     28.78 o 
   2   0  14      230.63      186.25     73.78 o 
   3   0  14       21.28       23.46     19.49 o 
  -3   1  14       21.27       22.78     16.22 o 
  -2   1  14       66.60      105.44     25.11 o 
  -1   1  14        4.07        0.00     12.78 o 
   0   1  14       50.87       35.02     18.27 o 
   1   1  14       31.26       33.56     18.98 o 
   2   1  14        2.70        6.85     15.73 o 
   3   1  14       13.88       10.44     19.51 o 
  -3   2  14      167.88      160.55     31.69 o 
  -2   2  14        3.98        9.39     14.81 o 
  -1   2  14      154.80      188.09     33.52 o 
   0   2  14      227.94      238.78     37.39 o 
   1   2  14       56.77       36.01     21.30 o 
   2   2  14        3.33        9.55     18.23 o 
  -3   3  14       45.12       40.52     21.19 o 
  -2   3  14        3.97       12.13     18.12 o 
  -1   3  14        1.53        0.00     15.21 o 
   0   3  14      141.22      136.83     33.72 o 
   1   3  14      344.38      432.94     91.66 o 
   2   3  14      118.73      140.10     26.18 o 
  -2   4  14       13.80       31.14     20.60 o 
  -1   4  14        0.83       13.39     17.04 o 
   0   4  14       43.04       53.46     24.65 o 
   1   4  14       63.16       91.78     30.30 o 
  -2   5  14       88.10       70.54     27.06 o 
  -1   5  14      112.86       72.41     28.04 o 
   0   5  14        6.68       16.04     19.42 o 
  -1  -3  15        4.95        9.78     15.60 o 
   0  -3  15       44.98       64.36     26.68 o 
   1  -3  15       93.32       72.73     63.47 o 
  -1  -2  15        3.90        0.00     13.18 o 
   0  -2  15        4.88        3.57     14.06 o 
   1  -2  15      144.63      104.83     57.33 o 
   2  -2  15       48.56       51.70     22.92 o 
  -2  -1  15      137.21      182.12     28.01 o 
  -1  -1  15       37.79       44.65     19.00 o 
   0  -1  15        5.24       10.32     15.31 o 
   1  -1  15       13.45        7.03     17.53 o 
   2  -1  15        9.23        6.04     19.83 o 
  -2   0  15        9.95        9.96     14.52 o 
  -1   0  15       92.85      133.80     28.32 o 
   0   0  15      337.33      389.76     43.37 o 
   1   0  15      123.81      157.64     32.52 o 
   2   0  15        0.30        0.00     15.64 o 
  -2   1  15        5.05        0.00     13.89 o 
  -1   1  15        3.97        0.00     14.16 o 
   0   1  15      155.85      240.98     38.15 o 
   1   1  15      148.73      171.48     34.72 o 
  -2   2  15       59.06       48.51     22.64 o 
  -1   2  15       28.63       12.07     16.51 o 
   0   2  15        7.65        0.00     17.34 o 
   1   2  15       29.36       40.12     23.26 o 
  -1   3  15       95.52       75.33     36.66 o 
   0   3  15       14.42        6.07     17.61 o 
                                                 
